# Supplementary material for: (Benzene­carbothio­amide-κS)­penta­carbonyl­tungsten(0)
Source: Acta Crystallogr Sect E Struct Rep Online. 2011 Mar 12;67(Pt 4):m429–30. doi: 10.1107/S1600536811008579 (PMC3100038; doi:10.1107/S1600536811008579)
Supplement: Supplementary file 1 [file e-67-0m429-sup1.cif]

##############################################################################
###                                                                        ###
###        Electronic paper (Acta Crystallographica Section E)             ###
###                                                                        ###
##############################################################################
#                                                                            #
# This CIF contains the data in a paper accepted for publication in Acta     #
# Crystallographica Section E. It conforms to the requirements of Notes      #
# for Authors for Section E, and has been peer reviewed under the auspices   #
# of the IUCr Commission on Journals.                                        #
#                                                                            #
# Full details of the Crystallographic Information File format               #
# are given in the paper "The Crystallographic Information File (CIF):       #
# a New Standard Archive File for Crystallography" by S. R. Hall, F. H.      #
# Allen and I. D. Brown [Acta Cryst. (1991), A47, 655-685].                  #
#                                                                            #
# The current version of the core CIF dictionary is obtainable from          #
# ftp://ftp.iucr.org/pub/cif_core.dic. The current version number is 2.4.    #
#                                                                            #
# Software is freely available for graphical display of the structure(s) in  #
# this CIF.  For information consult the CIF home page http://www.iucr.org/  #
# cif/home.html                                                              #
#                                                                            #
# This file may be used for bona fide research purposes within the           #
# scientific community so long as proper attribution is given to the journal # 
# article from which it was obtained.                                        #
#                                                                            #
##############################################################################
                                             
data_global
_audit_creation_method     'WinGX routine CIF_UPDATE'
_audit_conform_dict_name     cif_core.dic
_audit_conform_dict_version     2.3
_journal_date_recd_electronic     2011-02-10
_journal_date_accepted     2011-03-06
_journal_name_full     'Acta Crystallographica, Section E'
_journal_year     2011
_journal_volume     67
_journal_issue      4
_journal_page_first     m429
_journal_page_last     m430
_journal_paper_category     QM
_journal_coeditor_code     ZK2003
_publ_contact_author_name     'Sofiane, Bouacida '
_publ_contact_author_address
;
Unit\'e de recherche de CHimie de l'Environnement
et Mol\'eculaire Structurale,
CHEMS, Universit\'e Mentouri-Constantine
25000 Alg\'erie.
;
_publ_contact_author_email     bouacida_sofiane@yahoo.fr
_publ_contact_author_fax     '00 (213) 31 81 88 16'
_publ_contact_author_phone     '00 (213) 74 45 27 14'
_publ_section_title
;
(Benzenecarbothioamide-\k<i>S</i>)pentacarbonyltungsten(0)
;
loop_
    _publ_author_name
    _publ_author_footnote
    _publ_author_address
    'Merniz, Salah' .
;
D\'epartement de Chimie, Facult\'e des Sciences Exactes,
Universit\'e Mentouri Constantine
Route de Ain El Bey, Constantine
Algeria
;
    'Mokhtari, Mahiedine' .
;
D\'epartement Sciences de la Mati\`ere,
Facult des Sciences Exactes et Sciences de la Nature et de la Vie,
Universit'e Larbi Ben M'hidi, Oum El Bouaghi 04000,
Algeria
;
    'Bouacida, Sofiane' .
;
Unit\'e de Recherche de Chimie de l'Environnement et Mol\'eculaire Structurale,
CHEMS
Universit\'e Mentouri-Constantine
25000 Algeria
;
    'Ouahab, Lahc\`ene' .
;
Equipe Organom\'etallique et Mat\'eriaux Mol\'eculaires,
UMR6226 CNRS-Universit\'e de Rennes 1
Avenue du G\'en\'eral Leclerc, 35042, Rennes
France
;
    'Mousser, Abdelhamid' .
;
D\'epartement de Chimie, Facult\'e des Sciences Exactes,
Universit\'e Mentouri Constantine
Route de Ain El Bey, Constantine
Algeria
;
data_I
_chemical_name_systematic
;
(Benzenecarbothioamide-\k<i>S</i>)pentacarbonyltungsten(0)
;
_chemical_formula_moiety     'C12 H7 N O5 S W'
_chemical_formula_sum     'C12 H7 N O5 S W'
_chemical_formula_structural     'C12 H7 N O5 S W'
_chemical_formula_iupac     '[W (C7 H7 N S) (C O)5]'
_chemical_formula_weight     461.10
_space_group_crystal_system     monoclinic
_space_group_name_H-M_alt     'P 21/n'
_space_group_name_Hall     '-P 2yn'
loop_
    _space_group_symop_operation_xyz
    'x, y, z'
    '-x+1/2, y+1/2, -z+1/2'
    '-x, -y, -z'
    'x-1/2, -y-1/2, z-1/2'
_cell_length_a     7.3110(10)
_cell_length_b     19.567(2)
_cell_length_c     20.3420(10)
_cell_angle_alpha     90
_cell_angle_beta     91.850(10)
_cell_angle_gamma     90
_cell_volume     2908.5(5)
_cell_formula_units_Z     8
_cell_measurement_reflns_used     6264
_cell_measurement_theta_min     0.407
_cell_measurement_theta_max     27.485
_cell_measurement_temperature     295(2)
_exptl_crystal_description     Block
_exptl_crystal_colour     Red
_exptl_crystal_size_max     0.05
_exptl_crystal_size_mid     0.05
_exptl_crystal_size_min     0.04
_exptl_crystal_density_diffrn     2.106
_exptl_crystal_density_method     'not measured'
_exptl_crystal_F_000     1728
_exptl_absorpt_coefficient_mu     8.102
_exptl_absorpt_correction_type     none
_exptl_special_details
;
;
_diffrn_ambient_temperature     295(2)
_diffrn_radiation_type     MoK\a
_diffrn_radiation_wavelength     0.71073
_diffrn_radiation_monochromator     graphite
_diffrn_measurement_device_type     'Nonius KappaCCD'
_diffrn_measurement_device     '95mm CCD camera on \k-goniostat'
_diffrn_measurement_method     'CCD rotation images, thick slices'
_diffrn_detector_area_resol_mean     9
_diffrn_reflns_number     11978
_diffrn_reflns_av_R_equivalents     0.0391
_diffrn_reflns_theta_min     2.08
_diffrn_reflns_theta_max     27.47
_diffrn_reflns_theta_full     27.47
_diffrn_measured_fraction_theta_max     0.994
_diffrn_measured_fraction_theta_full     0.994
_diffrn_reflns_limit_h_min     -9
_diffrn_reflns_limit_h_max     9
_diffrn_reflns_limit_k_min     -25
_diffrn_reflns_limit_k_max     25
_diffrn_reflns_limit_l_min     -26
_diffrn_reflns_limit_l_max     26
_refine_special_details
;
Refinement of <i>F</i>^2^ against ALL reflections. The weighted <i>R</i>-factor
<i>wR</i> and goodness of fit <i>S</i> are based on <i>F</i>^2^, conventional
<i>R</i>-factors <i>R</i> are based on <i>F</i>, with <i>F</i> set to zero for
negative <i>F</i>^2^. The threshold expression of <i>F</i>^2^ >
\s(<i>F</i>^2^) is used only for calculating <i>R</i>-factors(gt) <i>etc</i>.
and is not relevant to the choice of reflections for refinement.
<i>R</i>-factors based on <i>F</i>^2^ are statistically about twice as large
as those based on <i>F</i>, and <i>R</i>- factors based on ALL data will be
even larger.
;
_reflns_number_total     6616
_reflns_number_gt     5239
_reflns_threshold_expression     I>2sigma(I)
_refine_ls_structure_factor_coef     Fsqd
_refine_ls_matrix_type     full
_refine_ls_R_factor_all     0.0576
_refine_ls_R_factor_gt     0.0431
_refine_ls_wR_factor_gt     0.1125
_refine_ls_wR_factor_ref     0.1221
_refine_ls_goodness_of_fit_ref     1.085
_refine_ls_restrained_S_all     1.085
_refine_ls_number_reflns     6616
_refine_ls_number_parameters     362
_refine_ls_number_restraints     0
_refine_ls_hydrogen_treatment     constr
_refine_ls_weighting_scheme     calc
_refine_ls_weighting_details
         'calc w=1/[\s^2^(Fo^2^)+(0.0734P)^2^+1.0074P] where P=(Fo^2^+2Fc^2^)/3'
_atom_sites_solution_hydrogens     geom
_atom_sites_solution_primary     direct
_atom_sites_solution_secondary     difmap
_refine_ls_shift/su_max     0.002
_refine_ls_shift/su_mean     0
_refine_diff_density_max     2.045
_refine_diff_density_min     -1.813
_refine_ls_extinction_method     'SHELXL97 (Sheldrick, 1997)'
_refine_ls_extinction_coef     0.0038(2)
_refine_ls_extinction_expression
                                    Fc^*^=kFc[1+0.001xFc^2^\l^3^/sin(2\q)]^-1/4^
loop_
    _atom_type_symbol
    _atom_type_description
    _atom_type_scat_dispersion_real
    _atom_type_scat_dispersion_imag
    _atom_type_scat_source
    C C 0.0033 0.0016 'International Tables Vol C Tables 4.2.6.8 and 6.1.1.4'
    H H 0 0 'International Tables Vol C Tables 4.2.6.8 and 6.1.1.4'
    N N 0.0061 0.0033 'International Tables Vol C Tables 4.2.6.8 and 6.1.1.4'
    O O 0.0106 0.006 'International Tables Vol C Tables 4.2.6.8 and 6.1.1.4'
    S S 0.1246 0.1234 'International Tables Vol C Tables 4.2.6.8 and 6.1.1.4'
    W W -0.849 6.8722 'International Tables Vol C Tables 4.2.6.8 and 6.1.1.4'
_computing_data_collection     'COLLECT (Nonius, 1998)'
_computing_cell_refinement     'SCALEPACK (Otwinowski & Minor, 1997)'
_computing_data_reduction     'DENZO and SCALEPACK (Otwinowski & Minor, 1997)'
_computing_structure_solution     'SIR2002 (Burla <i>et al.</i>, 2003)'
_computing_structure_refinement     'SHELXL97 (Sheldrick, 2008)'
_computing_molecular_graphics
        'ORTEP-3 (Farrugia, 1997) and DIAMOND (Brandenburg <i>et al.</i>, 2001)'
_computing_publication_material     'WinGX (Farrugia, 1999)'
loop_
    _atom_site_type_symbol
    _atom_site_label
    _atom_site_fract_x
    _atom_site_fract_y
    _atom_site_fract_z
    _atom_site_U_iso_or_equiv
    _atom_site_adp_type
    _atom_site_calc_flag
    _atom_site_refinement_flags
    _atom_site_occupancy
    _atom_site_disorder_assembly
    _atom_site_disorder_group
    W W1B 0.47552(3) 0.035130(13) 0.139037(11) 0.04115(12) Uani d . 1 . .
    W W1A 0.50314(4) 0.184280(15) 0.597958(12) 0.04710(12) Uani d . 1 . .
    S S1B 0.5287(2) 0.15399(8) 0.18654(7) 0.0438(3) Uani d . 1 . .
    S S1A 0.5302(2) 0.27939(10) 0.68368(8) 0.0515(4) Uani d . 1 . .
    C C4B 0.2268(10) 0.0228(4) 0.1796(3) 0.0492(15) Uani d . 1 . .
    C C11B 0.5994(11) 0.2913(4) 0.3958(4) 0.0592(18) Uani d . 1 . .
    H H11B 0.6488 0.2935 0.4384 0.071 Uiso calc R 1 . .
    N N1B 0.4325(8) 0.1066(3) 0.3024(3) 0.0503(13) Uani d . 1 . .
    H H1B 0.4129 0.1121 0.3435 0.06 Uiso calc R 1 . .
    H H2B 0.4178 0.0671 0.2845 0.06 Uiso calc R 1 . .
    O O2A 0.2854(9) 0.2984(4) 0.5165(3) 0.0847(19) Uani d . 1 . .
    O O3B 0.6891(8) -0.0422(3) 0.2538(3) 0.0653(14) Uani d . 1 . .
    O O4B 0.0839(7) 0.0142(3) 0.1981(3) 0.0650(14) Uani d . 1 . .
    O O1A 0.4938(11) 0.0889(4) 0.4743(3) 0.090(2) Uani d . 1 . .
    C C1A 0.4951(12) 0.1235(5) 0.5205(4) 0.066(2) Uani d . 1 . .
    O O5B 0.2497(9) 0.1036(4) 0.0205(3) 0.089(2) Uani d . 1 . .
    O O4A 0.6958(9) 0.0614(4) 0.6735(3) 0.088(2) Uani d . 1 . .
    C C7A 0.5009(8) 0.3088(4) 0.8138(3) 0.0458(14) Uani d . 1 . .
    N N1A 0.4491(9) 0.1928(3) 0.7778(3) 0.0592(16) Uani d . 1 . .
    H H1A 0.4303 0.1828 0.8182 0.071 Uiso calc R 1 . .
    H H2A 0.4416 0.1616 0.7481 0.071 Uiso calc R 1 . .
    C C11A 0.5770(12) 0.3401(5) 0.9253(4) 0.071(2) Uani d . 1 . .
    H H11A 0.6213 0.3284 0.9672 0.085 Uiso calc R 1 . .
    C C12A 0.5662(10) 0.2917(4) 0.8762(3) 0.0538(17) Uani d . 1 . .
    H H12A 0.6033 0.247 0.885 0.065 Uiso calc R 1 . .
    O O1B 0.4266(10) -0.1117(3) 0.0804(3) 0.0832(18) Uani d . 1 . .
    C C6A 0.4889(8) 0.2556(4) 0.7615(3) 0.0469(15) Uani d . 1 . .
    O O2B 0.8466(9) 0.0471(4) 0.0620(4) 0.098(2) Uani d . 1 . .
    C C4A 0.6293(10) 0.1075(4) 0.6486(4) 0.0543(17) Uani d . 1 . .
    C C7B 0.5073(8) 0.2256(3) 0.3007(3) 0.0424(13) Uani d . 1 . .
    C C9B 0.4807(11) 0.3481(4) 0.2996(4) 0.0610(19) Uani d . 1 . .
    H H9B 0.4475 0.3882 0.2778 0.073 Uiso calc R 1 . .
    C C6B 0.4848(8) 0.1589(3) 0.2667(3) 0.0394(13) Uani d . 1 . .
    C C8A 0.4464(9) 0.3749(4) 0.8014(3) 0.0497(15) Uani d . 1 . .
    H H8A 0.4006 0.3867 0.7598 0.06 Uiso calc R 1 . .
    C C8B 0.4610(9) 0.2857(4) 0.2682(3) 0.0495(15) Uani d . 1 . .
    H H8B 0.4163 0.2841 0.2249 0.059 Uiso calc R 1 . .
    O O5A 0.8865(8) 0.2385(4) 0.5503(3) 0.0842(19) Uani d . 1 . .
    O O3A 0.1149(8) 0.1242(4) 0.6324(3) 0.088(2) Uani d . 1 . .
    C C10A 0.5207(13) 0.4069(5) 0.9116(4) 0.076(2) Uani d . 1 . .
    H H10A 0.5255 0.4397 0.9447 0.091 Uiso calc R 1 . .
    C C5A 0.7517(10) 0.2200(4) 0.5684(4) 0.0580(18) Uani d . 1 . .
    C C10B 0.5493(11) 0.3505(5) 0.3630(4) 0.067(2) Uani d . 1 . .
    H H10B 0.5623 0.3925 0.3841 0.08 Uiso calc R 1 . .
    C C3B 0.6128(9) -0.0127(4) 0.2132(3) 0.0472(14) Uani d . 1 . .
    C C2A 0.3655(11) 0.2584(4) 0.5450(4) 0.0596(18) Uani d . 1 . .
    C C12B 0.5759(9) 0.2286(4) 0.3650(3) 0.0489(15) Uani d . 1 . .
    H H12B 0.606 0.1885 0.3875 0.059 Uiso calc R 1 . .
    C C9A 0.4588(12) 0.4241(5) 0.8501(4) 0.066(2) Uani d . 1 . .
    H H9A 0.4249 0.4689 0.8407 0.079 Uiso calc R 1 . .
    C C1B 0.4418(11) -0.0564(4) 0.0996(4) 0.0570(17) Uani d . 1 . .
    C C2B 0.7157(11) 0.0451(4) 0.0899(4) 0.0576(18) Uani d . 1 . .
    C C5B 0.3328(10) 0.0813(4) 0.0619(3) 0.0555(17) Uani d . 1 . .
    C C3A 0.2517(11) 0.1457(5) 0.6225(4) 0.063(2) Uani d . 1 . .
loop_
    _atom_site_aniso_label
    _atom_site_aniso_U_11
    _atom_site_aniso_U_22
    _atom_site_aniso_U_33
    _atom_site_aniso_U_12
    _atom_site_aniso_U_13
    _atom_site_aniso_U_23
    W1B 0.04647(17) 0.03768(18) 0.03916(16) -0.00108(10) -0.00078(10)
                                                                     -0.00048(9)
    W1A 0.04694(18) 0.0514(2) 0.04283(17) 0.00581(11) -0.00016(11) 0.00570(11)
    S1B 0.0522(8) 0.0374(8) 0.0417(7) -0.0039(7) 0.0004(6) -0.0012(6)
    S1A 0.0554(9) 0.0531(11) 0.0461(8) -0.0015(8) 0.0011(7) 0.0055(7)
    C4B 0.054(4) 0.040(4) 0.053(4) -0.003(3) 0.002(3) -0.005(3)
    C11B 0.065(4) 0.060(5) 0.052(4) -0.009(4) 0.005(3) -0.008(3)
    N1B 0.063(3) 0.045(3) 0.043(3) -0.004(3) 0.008(2) -0.004(2)
    O2A 0.089(4) 0.074(4) 0.089(4) 0.016(3) -0.017(3) 0.031(3)
    O3B 0.063(3) 0.066(4) 0.066(3) 0.008(3) -0.012(3) 0.016(3)
    O4B 0.054(3) 0.056(3) 0.086(4) -0.004(3) 0.016(3) 0.003(3)
    O1A 0.126(6) 0.073(4) 0.070(4) 0.011(4) -0.001(4) -0.022(3)
    C1A 0.076(5) 0.061(5) 0.060(5) 0.008(4) 0.002(4) 0.007(4)
    O5B 0.097(5) 0.103(5) 0.064(3) 0.003(4) -0.022(3) 0.029(3)
    O4A 0.087(4) 0.083(5) 0.095(4) 0.032(4) 0.004(4) 0.032(4)
    C7A 0.039(3) 0.049(4) 0.049(3) -0.005(3) 0.002(3) 0.003(3)
    N1A 0.079(4) 0.052(4) 0.048(3) -0.008(3) 0.017(3) 0.005(3)
    C11A 0.077(5) 0.082(7) 0.054(4) -0.001(5) -0.007(4) 0.007(4)
    C12A 0.056(4) 0.058(5) 0.047(4) -0.005(3) -0.003(3) 0.006(3)
    O1B 0.118(5) 0.055(4) 0.077(4) -0.009(4) 0.007(4) -0.017(3)
    C6A 0.036(3) 0.055(4) 0.050(3) -0.001(3) 0.004(2) 0.005(3)
    O2B 0.069(4) 0.130(7) 0.099(5) 0.004(4) 0.037(4) 0.011(4)
    C4A 0.055(4) 0.050(4) 0.059(4) 0.006(3) 0.004(3) 0.003(3)
    C7B 0.039(3) 0.041(4) 0.047(3) -0.001(3) 0.001(2) -0.006(3)
    C9B 0.065(4) 0.041(4) 0.077(5) 0.006(3) -0.003(4) -0.005(4)
    C6B 0.033(3) 0.037(3) 0.048(3) -0.001(2) 0.003(2) 0.004(3)
    C8A 0.046(3) 0.047(4) 0.056(4) 0.003(3) 0.000(3) 0.008(3)
    C8B 0.049(4) 0.041(4) 0.057(4) 0.001(3) -0.009(3) -0.006(3)
    O5A 0.058(3) 0.116(6) 0.080(4) -0.009(4) 0.021(3) 0.001(4)
    O3A 0.055(3) 0.112(6) 0.097(5) -0.015(4) -0.006(3) 0.028(4)
    C10A 0.086(6) 0.080(7) 0.061(5) -0.003(5) -0.002(4) -0.019(4)
    C5A 0.058(4) 0.065(5) 0.051(4) 0.005(4) 0.008(3) -0.002(3)
    C10B 0.070(5) 0.054(5) 0.077(5) -0.017(4) 0.003(4) -0.025(4)
    C3B 0.050(3) 0.039(3) 0.052(4) 0.000(3) 0.002(3) 0.002(3)
    C2A 0.057(4) 0.067(5) 0.054(4) -0.003(4) -0.003(3) 0.007(4)
    C12B 0.055(4) 0.045(4) 0.047(3) -0.006(3) 0.009(3) 0.002(3)
    C9A 0.082(5) 0.058(5) 0.057(4) -0.006(4) 0.000(4) -0.008(4)
    C1B 0.064(4) 0.054(5) 0.053(4) -0.001(4) 0.003(3) -0.003(3)
    C2B 0.067(5) 0.051(4) 0.056(4) 0.003(3) 0.008(3) 0.000(3)
    C5B 0.060(4) 0.060(5) 0.046(4) 0.001(4) 0.000(3) 0.008(3)
    C3A 0.059(4) 0.077(6) 0.052(4) -0.003(4) -0.007(3) 0.014(4)
_geom_special_details
;
All e.s.d.'s (except the e.s.d. in the dihedral angle between two l.s. planes)
are estimated using the full covariance matrix. The cell e.s.d.'s are taken
into account individually in the estimation of e.s.d.'s in distances, angles
and torsion angles; correlations between e.s.d.'s in cell parameters are only
used when they are defined by crystal symmetry. An approximate (isotropic)
treatment of cell e.s.d.'s is used for estimating e.s.d.'s involving l.s.
planes.
;
loop_
    _geom_bond_atom_site_label_1
    _geom_bond_atom_site_label_2
    _geom_bond_site_symmetry_2
    _geom_bond_distance
    _geom_bond_publ_flag
    W1B C1B . 1.975(8) ?
    W1B C3B . 2.016(7) ?
    W1B C4B . 2.036(7) ?
    W1B C2B . 2.058(8) ?
    W1B C5B . 2.064(7) ?
    W1B S1B . 2.5436(16) ?
    W1A C1A . 1.974(9) ?
    W1A C4A . 2.027(8) ?
    W1A C2A . 2.052(8) ?
    W1A C5A . 2.055(8) ?
    W1A C3A . 2.063(8) ?
    W1A S1A . 2.5537(19) ?
    S1B C6B . 1.674(6) ?
    S1A C6A . 1.686(7) ?
    C4B O4B . 1.134(8) ?
    C11B C10B . 1.381(12) ?
    C11B C12B . 1.385(10) ?
    C11B H11B . 0.93 ?
    N1B C6B . 1.318(8) ?
    N1B H1B . 0.86 ?
    N1B H2B . 0.86 ?
    O2A C2A . 1.126(9) ?
    O3B C3B . 1.138(8) ?
    O1A C1A . 1.157(10) ?
    O5B C5B . 1.112(9) ?
    O4A C4A . 1.136(9) ?
    C7A C8A . 1.375(10) ?
    C7A C12A . 1.382(9) ?
    C7A C6A . 1.490(10) ?
    N1A C6A . 1.308(9) ?
    N1A H1A . 0.86 ?
    N1A H2A . 0.86 ?
    C11A C12A . 1.379(12) ?
    C11A C10A . 1.396(14) ?
    C11A H11A . 0.93 ?
    C12A H12A . 0.93 ?
    O1B C1B . 1.155(10) ?
    O2B C2B . 1.129(9) ?
    C7B C8B . 1.386(9) ?
    C7B C12B . 1.387(9) ?
    C7B C6B . 1.484(9) ?
    C9B C10B . 1.368(11) ?
    C9B C8B . 1.383(10) ?
    C9B H9B . 0.93 ?
    C8A C9A . 1.381(11) ?
    C8A H8A . 0.93 ?
    C8B H8B . 0.93 ?
    O5A C5A . 1.123(9) ?
    O3A C3A . 1.110(9) ?
    C10A C9A . 1.360(12) ?
    C10A H10A . 0.93 ?
    C10B H10B . 0.93 ?
    C12B H12B . 0.93 ?
    C9A H9A . 0.93 ?
loop_
    _geom_angle_atom_site_label_1
    _geom_angle_atom_site_label_2
    _geom_angle_atom_site_label_3
    _geom_angle_site_symmetry_1
    _geom_angle_site_symmetry_3
    _geom_angle
    _geom_angle_publ_flag
    C1B W1B C3B . . 86.3(3) ?
    C1B W1B C4B . . 87.5(3) ?
    C3B W1B C4B . . 94.1(3) ?
    C1B W1B C2B . . 89.2(3) ?
    C3B W1B C2B . . 89.8(3) ?
    C4B W1B C2B . . 174.8(3) ?
    C1B W1B C5B . . 92.0(3) ?
    C3B W1B C5B . . 178.3(3) ?
    C4B W1B C5B . . 85.6(3) ?
    C2B W1B C5B . . 90.4(3) ?
    C1B W1B S1B . . 177.7(2) ?
    C3B W1B S1B . . 94.2(2) ?
    C4B W1B S1B . . 94.67(19) ?
    C2B W1B S1B . . 88.6(2) ?
    C5B W1B S1B . . 87.5(2) ?
    C1A W1A C4A . . 87.7(3) ?
    C1A W1A C2A . . 90.3(3) ?
    C4A W1A C2A . . 177.0(3) ?
    C1A W1A C5A . . 88.6(3) ?
    C4A W1A C5A . . 90.5(3) ?
    C2A W1A C5A . . 91.7(3) ?
    C1A W1A C3A . . 88.2(4) ?
    C4A W1A C3A . . 90.0(3) ?
    C2A W1A C3A . . 87.7(3) ?
    C5A W1A C3A . . 176.7(3) ?
    C1A W1A S1A . . 169.8(3) ?
    C4A W1A S1A . . 99.7(2) ?
    C2A W1A S1A . . 82.5(2) ?
    C5A W1A S1A . . 84.4(2) ?
    C3A W1A S1A . . 98.7(3) ?
    C6B S1B W1B . . 113.0(2) ?
    C6A S1A W1A . . 115.3(3) ?
    O4B C4B W1B . . 175.2(6) ?
    C10B C11B C12B . . 119.9(7) ?
    C10B C11B H11B . . 120.1 ?
    C12B C11B H11B . . 120.1 ?
    C6B N1B H1B . . 120 ?
    C6B N1B H2B . . 120 ?
    H1B N1B H2B . . 120 ?
    O1A C1A W1A . . 178.2(9) ?
    C8A C7A C12A . . 119.1(7) ?
    C8A C7A C6A . . 121.1(6) ?
    C12A C7A C6A . . 119.8(7) ?
    C6A N1A H1A . . 120 ?
    C6A N1A H2A . . 120 ?
    H1A N1A H2A . . 120 ?
    C12A C11A C10A . . 119.3(7) ?
    C12A C11A H11A . . 120.4 ?
    C10A C11A H11A . . 120.4 ?
    C11A C12A C7A . . 120.6(8) ?
    C11A C12A H12A . . 119.7 ?
    C7A C12A H12A . . 119.7 ?
    N1A C6A C7A . . 118.9(6) ?
    N1A C6A S1A . . 123.1(6) ?
    C7A C6A S1A . . 118.0(5) ?
    O4A C4A W1A . . 175.1(7) ?
    C8B C7B C12B . . 119.3(6) ?
    C8B C7B C6B . . 120.2(6) ?
    C12B C7B C6B . . 120.5(6) ?
    C10B C9B C8B . . 119.7(8) ?
    C10B C9B H9B . . 120.2 ?
    C8B C9B H9B . . 120.2 ?
    N1B C6B C7B . . 117.1(6) ?
    N1B C6B S1B . . 124.1(5) ?
    C7B C6B S1B . . 118.9(5) ?
    C7A C8A C9A . . 120.8(7) ?
    C7A C8A H8A . . 119.6 ?
    C9A C8A H8A . . 119.6 ?
    C9B C8B C7B . . 120.6(7) ?
    C9B C8B H8B . . 119.7 ?
    C7B C8B H8B . . 119.7 ?
    C9A C10A C11A . . 120.2(8) ?
    C9A C10A H10A . . 119.9 ?
    C11A C10A H10A . . 119.9 ?
    O5A C5A W1A . . 177.7(7) ?
    C9B C10B C11B . . 120.6(7) ?
    C9B C10B H10B . . 119.7 ?
    C11B C10B H10B . . 119.7 ?
    O3B C3B W1B . . 177.2(6) ?
    O2A C2A W1A . . 178.0(7) ?
    C11B C12B C7B . . 119.9(7) ?
    C11B C12B H12B . . 120 ?
    C7B C12B H12B . . 120 ?
    C10A C9A C8A . . 120.0(8) ?
    C10A C9A H9A . . 120 ?
    C8A C9A H9A . . 120 ?
    O1B C1B W1B . . 175.5(7) ?
    O2B C2B W1B . . 176.3(7) ?
    O5B C5B W1B . . 176.5(7) ?
    O3A C3A W1A . . 176.3(7) ?
loop_
    _geom_hbond_atom_site_label_D
    _geom_hbond_atom_site_label_H
    _geom_hbond_atom_site_label_A
    _geom_hbond_site_symmetry_A
    _geom_hbond_distance_DH
    _geom_hbond_distance_HA
    _geom_hbond_distance_DA
    _geom_hbond_angle_DHA
    _geom_hbond_publ_flag
    N1A H2A O3B 3_656 0.86 2.52 3.174(8) 133 yes
    C9B H9B O4B 2_555 0.93 2.53 3.285(10) 139 yes
    C8A H8A S1A . 0.93 2.79 3.114(7) 101 ?
    C8B H8B S1B . 0.93 2.79 3.114(6) 101 ?
    N1B H2B C3B . 0.86 2.59 3.263(9) 136 yes
    N1A H2A C4A . 0.86 2.69 3.412(10) 142 yes
