# Supplementary material for: (Benzene­carbothio­amide-κS)­penta­carbonyl­tungsten(0)
Source: Acta Crystallogr Sect E Struct Rep Online. 2011 Mar 12;67(Pt 4):m429–30. doi: 10.1107/S1600536811008579 (PMC3100038; doi:10.1107/S1600536811008579)
Supplement: Supplementary file 2 [file e-67-0m429-Isup2.hkl]

#
# h,k,l, Fc-squared, Fo-squared, sigma(Fo-squared) and status flag
#
data_I
_shelx_title ' import in P 21/n'
_shelx_refln_list_code          4
_shelx_F_calc_maximum      420.25
_exptl_crystal_F_000      1728.00
_reflns_d_resolution_high  0.7705
 
loop_
 _symmetry_equiv_pos_as_xyz
 'x, y, z'
 '-x+1/2, y+1/2, -z+1/2'
 '-x, -y, -z'
 'x-1/2, -y-1/2, z-1/2'
 
_cell_length_a     7.3110
_cell_length_b    19.5670
_cell_length_c    20.3420
_cell_angle_alpha  90.000
_cell_angle_beta   91.850
_cell_angle_gamma  90.000
 
_shelx_F_squared_multiplier     1.000
 
loop_
 _refln_index_h
 _refln_index_k
 _refln_index_l
 _refln_F_squared_calc
 _refln_F_squared_meas
 _refln_F_squared_sigma
 _refln_observed_status
   4   0   0   151246.30   162637.64   3031.48 o
   6   0   0    28504.64    30690.06    552.36 o
   8   0   0     6608.58     7364.43    312.56 o
   2   1   0      422.42      456.09     15.44 o
   3   1   0    66727.57    62965.19    733.54 o
   4   1   0     1356.25     1442.88     65.55 o
   5   1   0    29830.75    30134.54    369.41 o
   6   1   0       66.37      110.07     24.81 o
   7   1   0     4633.86     4905.47    177.98 o
   8   1   0        0.62      -53.10     53.10 o
   9   1   0      489.32      287.43     89.06 o
   0   2   0     4492.31     3138.38    124.85 o
   1   2   0     1840.52     1222.19    206.46 o
   2   2   0    11039.68     9973.12    147.21 o
   3   2   0     1052.80     1041.82     35.51 o
   4   2   0     1200.96     1278.83     28.77 o
   5   2   0     1119.81     1124.37     41.32 o
   6   2   0      441.55      538.22     33.60 o
   7   2   0      124.71      138.04     24.81 o
   8   2   0      914.04      826.57     70.57 o
   9   2   0       60.95       13.86     87.63 o
   1   3   0      343.39      343.86     81.87 o
   2   3   0     1239.92     1187.02     32.82 o
   3   3   0     6943.33     6295.26    163.22 o
   4   3   0     6816.40     6563.47    106.07 o
   5   3   0     2721.84     2776.91    147.70 o
   6   3   0     4764.32     4833.17    282.25 o
   7   3   0     2209.91     2307.37    142.01 o
   8   3   0     1806.47     1950.13    118.11 o
   9   3   0      814.40      605.30    152.69 o
   0   4   0    15069.63    11729.36    430.97 o
   1   4   0     1508.60     1463.56     49.33 o
   2   4   0     4108.68     3985.52     77.17 o
   3   4   0     1368.96     1333.50     38.26 o
   4   4   0     2118.56     2045.30     49.22 o
   5   4   0     6263.29     6322.20    236.36 o
   6   4   0      740.29      824.76    114.54 o
   7   4   0     3418.77     3561.47    226.96 o
   8   4   0       83.51       73.05     32.35 o
   9   4   0     1202.44      480.04    212.74 o
   1   5   0    44388.60    36827.53    887.19 o
   2   5   0    13630.07    12523.26    462.36 o
   3   5   0    57416.55    56696.11    949.57 o
   4   5   0     6214.99     6126.25    132.10 o
   5   5   0    20090.90    21172.10    346.99 o
   6   5   0     3037.84     3147.61    451.17 o
   7   5   0     6507.14     7053.81    501.97 o
   8   5   0     2523.84     2748.48    136.55 o
   9   5   0     1110.23      763.63    212.73 o
   0   6   0    31763.85    26318.69    943.36 o
   1   6   0      463.56      496.55     54.57 o
   2   6   0    51183.71    45602.79   1117.99 o
   3   6   0    14431.00    13534.64    296.66 o
   4   6   0    26221.70    25331.81    442.23 o
   5   6   0     6772.41     7417.11    137.46 o
   6   6   0     6569.31     7180.93    527.09 o
   7   6   0     4081.08     4477.48    429.56 o
   8   6   0     1791.39     1909.63    212.88 o
   9   6   0      825.51      425.35    169.05 o
   2   7   0     2824.54     2615.16    153.51 o
   3   7   0      150.12      169.83     25.44 o
   4   7   0     3700.80     3654.99    109.59 o
   5   7   0       39.08       82.13     62.67 o
   6   7   0     3101.64     3343.64    339.04 o
   7   7   0        4.85       63.35    166.21 o
   8   7   0     1716.71     1356.40    140.31 o
   9   7   0       16.32      -92.64    196.18 o
   0   8   0    44950.79    36184.06   1254.76 o
   2   8   0    32227.42    30674.13    752.38 o
   3   8   0     3586.60     3272.98     87.72 o
   4   8   0    28991.97    30639.58    618.47 o
   5   8   0     5052.82     5478.38    148.06 o
   6   8   0    10264.84    11740.20    297.60 o
   7   8   0     1419.70     1345.37    166.44 o
   8   8   0     1337.66     1084.48    132.05 o
   9   8   0      812.37      392.62    239.93 o
   2   9   0     2599.48     2540.49     87.60 o
   3   9   0    24347.86    24514.05    627.99 o
   4   9   0     4649.85     4688.38    118.66 o
   5   9   0    12144.98    12322.51    746.48 o
   6   9   0     3041.04     3459.40    169.49 o
   7   9   0     1675.30     1749.01    139.19 o
   8   9   0     2019.69     1890.50    152.11 o
   2  10   0       61.93      168.95     27.25 o
   3  10   0     3271.02     3104.06    284.76 o
   4  10   0      103.08      143.01     39.45 o
   5  10   0     4796.39     5409.73    137.72 o
   6  10   0       25.77       50.00    111.71 o
   7  10   0     2112.97     2225.93    259.37 o
   8  10   0      144.11       48.16     97.37 o
   2  11   0      142.63       43.60     32.70 o
   3  11   0     1420.83     1307.70    108.81 o
   4  11   0     1531.65     1567.94    207.48 o
   5  11   0      498.91      545.40    111.77 o
   6  11   0     2007.79     1877.60     93.07 o
   7  11   0     1162.41     1154.96     82.97 o
   8  11   0      399.93      300.44    111.88 o
   1  12   0     1891.99     1858.27    114.78 o
   2  12   0     5150.19     4666.98    153.74 o
   3  12   0     1132.18     1241.31    180.10 o
   4  12   0     2962.47     2964.78    237.90 o
   5  12   0     1260.71     1181.53     66.26 o
   6  12   0      155.92       93.96     84.48 o
   7  12   0      215.63      134.83     49.05 o
   8  12   0       16.34       15.68     76.29 o
   1  13   0    64706.43    71158.79   1747.03 o
   2  13   0      746.66      774.60     54.55 o
   3  13   0    33759.55    36599.49   2541.93 o
   4  13   0      723.08      746.37     55.25 o
   5  13   0    11002.86    12688.56    846.28 o
   6  13   0      290.21      220.02     76.31 o
   7  13   0     2438.16     2507.00    207.53 o
   8  13   0      174.85      -49.05    174.40 o
   0  14   0    47737.04    53612.44   1884.90 o
   1  14   0      556.72      654.42     76.35 o
   2  14   0    34947.56    37592.86    944.94 o
   3  14   0       11.90       60.80     72.91 o
   4  14   0    16519.63    17975.66    846.35 o
   5  14   0      182.27      189.46     45.09 o
   6  14   0     6992.92     7405.75    647.31 o
   7  14   0       74.22       78.95    106.27 o
   1  15   0    17805.53    18902.47    529.40 o
   2  15   0      395.67      354.38     49.07 o
   3  15   0     8706.31     9669.05   1180.66 o
   4  15   0      739.44      614.93    357.22 o
   5  15   0     2382.17     2675.09    456.11 o
   6  15   0      336.85      146.50    155.35 o
   7  15   0      321.55      137.51     69.15 o
   0  16   0     3879.96     4506.14    257.34 o
   1  16   0       97.31      130.80     43.60 o
   2  16   0     1409.40     1479.20     92.79 o
   3  16   0       52.51       30.41     40.87 o
   4  16   0      637.42      430.12    207.21 o
   5  16   0      730.43      522.11    223.58 o
   6  16   0       56.42      129.13     52.51 o
   7  16   0      589.22      527.97    129.53 o
   1  17   0      392.44      577.89     76.32 o
   2  17   0       20.54      179.83     54.49 o
   3  17   0      307.05      199.41     36.63 o
   4  17   0      350.05      333.93    109.02 o
   5  17   0       21.03       82.68     70.84 o
   6  17   0      590.30      466.60    139.03 o
   0  18   0     5533.96     7735.94    361.85 o
   1  18   0      115.18       59.95     65.40 o
   2  18   0     4905.02     6310.37    235.54 o
   3  18   0      835.35      527.10     68.17 o
   4  18   0     3339.64     3361.68    593.17 o
   5  18   0      912.76      773.37    223.61 o
   6  18   0     1092.50     1309.46    627.27 o
   1  19   0     8895.21    13513.06    406.99 o
   2  19   0      650.74      594.55    111.79 o
   3  19   0     6958.23     5820.56   1558.17 o
   4  19   0      572.19      289.63    193.55 o
   5  19   0     2761.49     2443.99    557.20 o
   6  19   0      565.68      207.17    190.82 o
   0  20   0     1167.89     1778.57    196.41 o
   1  20   0       77.96       38.15     81.75 o
   2  20   0     1362.39     1691.30    316.48 o
   3  20   0      262.97      145.17     89.94 o
   4  20   0      844.47     1029.67    150.53 o
   5  20   0      674.46      709.13    180.00 o
   1  21   0     1428.00     1560.65    147.33 o
   2  21   0      686.63      837.48     87.28 o
   3  21   0      634.87      552.65     50.00 o
   4  21   0     1031.49      866.53    134.82 o
   5  21   0      238.62      167.09    129.04 o
   0  22   0     1487.79     2122.73    234.65 o
   1  22   0      164.03      201.66     65.40 o
   2  22   0     1562.56     2033.52    141.88 o
   3  22   0      883.47     1250.28    231.78 o
   4  22   0     1090.97     1335.41    439.08 o
   1  23   0       65.24      -54.50    106.27 o
   2  23   0      360.25      381.57     87.22 o
   3  23   0       44.67     -107.07    107.07 o
   4  23   0      720.94      835.19    286.26 o
   0  24   0       95.87      316.09    201.64 o
   1  24   0        8.00      -88.01    155.31 o
   2  24   0       60.40      392.37    217.98 o
   3  24   0       37.47      182.52    123.95 o
   1  25   0      231.59       98.11    179.86 o
  -9   0   1     3356.43     3568.77    327.91 o
  -7   0   1    10173.82    11082.56    247.87 o
  -5   0   1    25452.70    24399.52    434.80 o
  -3   0   1    15214.00    13906.69    248.23 o
  -1   0   1     6938.76     6556.99    239.26 o
   1   0   1      214.35      207.37     16.37 o
   3   0   1     1919.17     1921.29     60.21 o
   5   0   1      714.42      752.78     38.18 o
   7   0   1      247.11      321.59     65.41 o
   9   0   1       29.08     -125.34    130.79 o
  -9   1   1       38.69     -179.83    179.83 o
  -8   1   1     2582.03     2456.78    119.56 o
  -7   1   1      319.68      328.06     29.70 o
  -6   1   1     2351.58     2522.09     50.24 o
  -5   1   1     1520.57     1597.65     38.62 o
  -4   1   1     2423.95     2252.47     46.44 o
  -3   1   1     3175.04     3205.22     53.93 o
  -2   1   1     3750.57     3447.01     62.21 o
  -1   1   1     9529.81     7181.07    513.32 o
   1   1   1    13058.12    10862.02    748.88 o
   2   1   1     5047.01     4205.49    121.93 o
   3   1   1     8760.85     7883.94    166.78 o
   4   1   1    10620.61     9892.44    247.02 o
   5   1   1     7467.89     7215.07    119.15 o
   6   1   1     3157.85     3430.90    103.93 o
   7   1   1     2142.72     2105.01     90.70 o
   8   1   1      992.14      879.19     65.45 o
   9   1   1      718.76      427.56     89.78 o
  -9   2   1       22.37      -56.55    168.93 o
  -8   2   1        2.70       35.63     66.56 o
  -7   2   1      681.98      701.32     40.21 o
  -6   2   1        5.72        9.99     22.17 o
  -5   2   1     5776.53     5914.12    140.10 o
  -4   2   1      185.32      192.20     40.88 o
  -3   2   1    27737.89    25401.29    795.51 o
  -2   2   1    12585.60    11701.61    170.93 o
  -1   2   1    86076.48    87773.70   7734.30 o
   0   2   1      851.18      510.95    403.41 o
   1   2   1   130356.28   122385.38  15682.26 o
   2   2   1      610.08      666.35     18.96 o
   3   2   1    86661.82    86183.13   1254.65 o
   4   2   1      367.92      490.75     20.85 o
   5   2   1    40316.97    41338.13    785.49 o
   6   2   1      577.72      644.45     34.59 o
   7   2   1     8896.24    10154.38    429.04 o
   8   2   1     1085.05     1203.83     82.33 o
   9   2   1     1793.53     1688.34    138.77 o
  -9   3   1      406.14      207.15    152.63 o
  -8   3   1      109.04       44.78     32.10 o
  -7   3   1     3590.22     3508.15    248.88 o
  -6   3   1     1160.61     1257.36    163.71 o
  -5   3   1     9385.24     9468.18    350.60 o
  -4   3   1    10266.75     9794.37    138.63 o
  -3   3   1    22247.17    20744.47    299.00 o
  -2   3   1    75360.10    76806.86   1195.69 o
  -1   3   1    32487.94    31483.78    614.65 o
   0   3   1   165569.45    95074.60   3255.72 o
   1   3   1    29934.61    25461.14    731.37 o
   2   3   1    94905.70    94327.60   1528.37 o
   3   3   1    40285.54    38982.10   2048.82 o
   4   3   1    68086.27    69003.77    925.51 o
   5   3   1     3720.05     3913.65    210.90 o
   6   3   1    26941.78    29561.04    450.10 o
   7   3   1      242.67      275.31     46.33 o
   8   3   1     8834.15    10043.52    326.97 o
   9   3   1        0.61       -5.45    174.38 o
  -9   4   1      244.66       10.90    179.87 o
  -8   4   1     3635.14     3986.39    292.53 o
  -7   4   1      434.48      475.92    114.49 o
  -6   4   1     8221.38     8552.49    698.81 o
  -5   4   1      866.99      820.41    109.12 o
  -4   4   1    29190.32    28432.68    491.10 o
  -3   4   1     1260.29     1311.33     49.17 o
  -2   4   1    67278.74    66589.90   1606.35 o
  -1   4   1     2408.02     2117.51     77.00 o
   0   4   1    71212.75    62410.80   3156.71 o
   1   4   1    11675.33     9425.34    364.04 o
   2   4   1    40420.18    37123.09   1243.07 o
   3   4   1    24138.16    23388.55    406.11 o
   4   4   1    15821.80    15121.25    244.04 o
   5   4   1    15704.02    16484.43    773.78 o
   6   4   1     2134.53     2198.85    264.96 o
   7   4   1     3840.04     4511.06    166.87 o
   8   4   1      107.75      127.34     56.28 o
   9   4   1      923.82      752.60    152.70 o
  -9   5   1     1116.60      878.18    196.36 o
  -8   5   1     2086.80     2332.25    305.76 o
  -7   5   1     4790.64     5468.89    583.23 o
  -6   5   1     3146.91     3375.75    328.17 o
  -5   5   1    16646.53    17227.50    284.15 o
  -4   5   1     2642.62     2632.38     60.20 o
  -3   5   1    42121.59    44143.44    860.47 o
  -2   5   1     1980.24     2251.08     60.25 o
  -1   5   1    24588.57    20425.83    784.27 o
   0   5   1     1782.24     1437.14     82.28 o
   1   5   1     3497.76     3069.92    159.83 o
   2   5   1    21938.56    24059.24    816.15 o
   3   5   1     5314.13     5055.47    104.63 o
   4   5   1     6707.58     6461.21    137.71 o
   5   5   1       37.59       61.93     65.40 o
   6   5   1      855.54      916.71     87.28 o
   7   5   1        1.33      -99.30    125.33 o
   8   5   1      107.56       86.15     46.32 o
   9   5   1       93.45       32.70    228.89 o
  -9   6   1      558.97      228.98    158.11 o
  -8   6   1     1871.82     1786.26    365.74 o
  -7   6   1     1622.30     1702.51    199.23 o
  -6   6   1     5696.96     6208.44    197.46 o
  -5   6   1     3869.59     4058.69     98.59 o
  -4   6   1    12155.03    12354.18    227.65 o
  -3   6   1     4725.79     4535.23    170.44 o
  -2   6   1    24142.41    23083.89    488.82 o
  -1   6   1     3984.22     4078.97    116.71 o
   0   6   1    14844.97    12388.51    484.15 o
   1   6   1    15362.03    11964.28   1616.79 o
   3   6   1     5411.56     5136.13    132.12 o
   4   6   1      122.53      115.64     49.05 o
   5   6   1     2859.72     2870.17    117.60 o
   6   6   1     2246.71     2304.49    185.76 o
   7   6   1      734.35      741.39     76.35 o
   8   6   1     1088.01      830.75    256.38 o
   9   6   1      231.71      310.67    158.06 o
  -9   7   1      117.07     -245.24    245.24 o
  -8   7   1       53.93       20.48     49.98 o
  -7   7   1     1564.13     1684.95    122.80 o
  -6   7   1      149.82      148.99     26.57 o
  -5   7   1     4703.77     4840.64    265.90 o
  -4   7   1      876.13      943.98     49.11 o
  -3   7   1    19535.57    19603.26    515.82 o
  -2   7   1     8084.64     7212.62    346.47 o
  -1   7   1      402.24      426.93     26.18 o
   0   7   1     2051.60     1885.68    115.06 o
   1   7   1     2644.96     2506.83    126.16 o
   3   7   1      116.93       70.86     21.80 o
   4   7   1     3165.85     3498.68     98.55 o
   5   7   1     1641.84     1597.76     60.07 o
   6   7   1      422.51      386.52     57.25 o
   7   7   1     1815.11     2029.34    343.93 o
   8   7   1      139.23     -125.35    125.35 o
   9   7   1     1286.10      905.57    212.75 o
  -9   8   1     1262.69      763.71    229.11 o
  -8   8   1     1172.12      937.24    101.61 o
  -7   8   1     3760.77     4033.16    363.73 o
  -6   8   1     3398.25     3803.57    102.10 o
  -5   8   1     7872.12     8647.08    231.13 o
  -4   8   1    14723.61    14761.06    536.97 o
  -3   8   1    10289.48     9854.00    241.14 o
  -2   8   1    19383.63    17717.38    375.28 o
  -1   8   1    16061.03    15191.97    327.88 o
   0   8   1    14967.51    12799.72    473.65 o
   1   8   1    14605.08    12082.21    461.24 o
   2   8   1     4759.35     3833.68    148.51 o
   3   8   1     4753.67     4141.62    131.83 o
   4   8   1      138.68      185.86    168.96 o
   5   8   1     2462.06     2529.49     83.59 o
   6   8   1       29.56        9.95     27.25 o
   7   8   1      769.68      762.53    259.04 o
   8   8   1      194.92       87.20    125.36 o
  -8   9   1      848.91      654.79    159.28 o
  -7   9   1     5844.85     6726.09    235.66 o
  -6   9   1     2254.45     2283.18    150.22 o
  -5   9   1    23199.58    24083.96    474.48 o
  -4   9   1     4162.70     4351.73    120.58 o
  -3   9   1    61110.38    64720.58   2773.19 o
  -2   9   1     1072.25      903.20     81.90 o
  -1   9   1    66751.24    64683.75   2235.77 o
   0   9   1      150.16       81.77     70.86 o
   1   9   1    69823.60    73854.66   2456.06 o
   2   9   1      101.76       70.85     21.80 o
   3   9   1    32043.92    29719.47    621.94 o
   4   9   1       36.27       29.73     35.42 o
   5   9   1     6009.34     6138.89    148.67 o
   6   9   1       67.48       86.98     49.05 o
   7   9   1      949.51      941.65     57.75 o
   8   9   1        0.32      -54.49    201.62 o
  -8  10   1     1675.79     1375.60    311.07 o
  -7  10   1      409.85      295.56     89.95 o
  -6  10   1     6826.79     7959.59    285.41 o
  -5  10   1     4084.74     4607.94    158.79 o
  -4  10   1    28695.60    31559.26    661.49 o
  -3  10   1    12175.91    11484.06    285.27 o
  -2  10   1    42351.47    39197.81   2106.37 o
   0  10   1    49722.87    45620.66   1598.74 o
   2  10   1    32314.32    30237.99    751.79 o
   3  10   1    16783.95    14766.97    642.28 o
   4  10   1    10295.49    10952.04    383.87 o
   5  10   1     5745.96     6437.41    157.50 o
   6  10   1     1354.75     1449.56     67.77 o
   7  10   1     1429.91     1722.95    188.26 o
   8  10   1       20.19     -108.99    136.24 o
  -8  11   1      461.38      280.25     92.98 o
  -7  11   1      982.74      962.03    130.90 o
  -6  11   1     4796.26     5469.60    152.32 o
  -5  11   1     3141.47     3422.36    363.68 o
  -4  11   1    12283.96    13285.13    272.73 o
  -3  11   1     3258.51     2984.17    358.58 o
  -2  11   1    40448.66    35748.71   2557.45 o
  -1  11   1     1022.34      982.58     65.51 o
   0  11   1    52040.02    58263.09   1403.57 o
   2  11   1    58167.09    58833.55   1422.39 o
   3  11   1      166.03       38.15     81.76 o
   4  11   1    30156.37    29595.51   1441.92 o
   5  11   1      708.60      627.14    114.53 o
   6  11   1     9883.13    11178.94    255.10 o
   7  11   1      358.43      347.16     52.88 o
   8  11   1     2350.27     2003.98    371.31 o
  -8  12   1        9.18      -75.70    117.16 o
  -7  12   1      470.63      399.60     58.18 o
  -6  12   1        3.35       -9.40     36.35 o
  -5  12   1      178.77      171.30     44.33 o
  -4  12   1       19.23        6.10     43.60 o
  -3  12   1     1445.53     1539.62     74.40 o
  -2  12   1     2051.70     2075.39     92.92 o
  -1  12   1     9760.28     8984.02    254.47 o
   0  12   1     1924.13     2257.50    114.79 o
   1  12   1    12710.78    13563.87    394.52 o
   2  12   1     7341.63     7110.60    225.82 o
   3  12   1    21443.00    22706.72   1546.83 o
   4  12   1     3633.24     3630.26    125.89 o
   5  12   1    10725.08    11407.47    766.38 o
   6  12   1     3431.89     3654.06    131.23 o
   7  12   1     3600.23     3874.78    133.48 o
   8  12   1     1345.67     1336.62    398.26 o
  -8  13   1     2252.56     2118.35    327.58 o
  -7  13   1       67.14       85.65     49.05 o
  -6  13   1     5166.94     5221.38    243.72 o
  -5  13   1       11.61       -1.32     92.64 o
  -4  13   1     6963.70     6817.33    651.00 o
  -3  13   1       77.98       82.60     58.47 o
  -2  13   1     6170.36     5263.75    179.70 o
  -1  13   1        6.90       92.64     43.60 o
   0  13   1      246.09      267.11     76.32 o
   1  13   1     1130.42     1277.24     76.42 o
   2  13   1     1546.70     1501.76     87.38 o
   3  13   1       72.46       17.34     63.50 o
   4  13   1     5497.64     5344.83    776.03 o
   5  13   1      167.72      105.37     48.75 o
   6  13   1      698.32      592.27     62.24 o
   7  13   1      201.45      189.40    106.28 o
   8  13   1      435.77      354.34    179.89 o
  -7  14   1     1712.30     1630.05     99.37 o
  -6  14   1      210.37      136.26     58.50 o
  -5  14   1     2554.49     2650.76    371.54 o
  -4  14   1     1459.62     1458.16    270.18 o
  -3  14   1     2169.32     2061.55    142.06 o
  -2  14   1     3744.66     3627.53    199.87 o
  -1  14   1       49.16      -65.40     65.40 o
   0  14   1     9530.84    11367.53    331.25 o
   1  14   1      482.93      441.69     70.89 o
   2  14   1     5643.83     6098.51    203.10 o
   3  14   1     2180.59     2204.90    169.38 o
   4  14   1     2443.18     2496.05    221.30 o
   5  14   1      942.78      810.86     61.51 o
   6  14   1     1159.02     1070.37    117.29 o
   7  14   1       99.11       29.74     89.92 o
  -7  15   1      297.28      167.33     53.09 o
  -6  15   1       32.78       61.67     59.37 o
  -5  15   1     1180.86     1080.28    425.55 o
  -4  15   1      466.62      400.76    269.88 o
  -3  15   1     2890.18     2703.86    481.15 o
  -2  15   1     3180.10     3119.41    116.93 o
  -1  15   1     7124.00     7324.57    247.45 o
   0  15   1     7802.16     9032.71    286.23 o
   1  15   1     3994.96     4436.51    158.84 o
   2  15   1     8645.88     9813.57    302.89 o
   3  15   1     3602.76     3651.60    694.95 o
   4  15   1     8172.37     9207.34   1088.46 o
   5  15   1     3035.92     3193.66    707.83 o
   6  15   1     2262.12     2032.42    316.73 o
   7  15   1     1267.93      927.41    229.12 o
  -7  16   1      204.01       10.90    163.51 o
  -6  16   1       12.62      -49.68    168.93 o
  -5  16   1     1455.51     1308.99    109.14 o
  -4  16   1      451.76      290.48    144.48 o
  -3  16   1     5109.48     4026.11    468.55 o
  -2  16   1      748.49      668.74     53.66 o
  -1  16   1    14016.60    17111.13    476.54 o
   0  16   1      369.62      359.82     76.33 o
   1  16   1    21252.77    27352.86    715.25 o
   2  16   1      291.15      261.66     54.51 o
   3  16   1    19681.86    19127.17   1491.97 o
   4  16   1        1.48       78.21     52.94 o
   5  16   1    11519.38    12354.07   1793.53 o
   6  16   1       13.44       38.15     81.74 o
   7  16   1     3578.83     4296.22    470.07 o
  -6  17   1      578.90      501.49     89.96 o
  -5  17   1     2755.68     2753.87    327.81 o
  -4  17   1     2195.55     2202.91    587.09 o
  -3  17   1     7546.38     6470.84    758.02 o
  -2  17   1     7245.17     8000.34    226.84 o
  -1  17   1    12952.92    17723.36    492.16 o
   0  17   1    12933.97    16685.97    475.64 o
   1  17   1    11952.52    14317.41    419.80 o
   2  17   1     9818.67    12846.10    385.60 o
   3  17   1     6215.87     5254.96   1168.35 o
   4  17   1     7451.79     7861.38   1408.18 o
   5  17   1     1420.63     1057.75    128.23 o
   6  17   1     2981.27     3021.72    357.87 o
  -6  18   1     2617.03     2768.32    652.67 o
  -5  18   1       81.18       89.08     53.02 o
  -4  18   1     6478.73     7536.49   1422.97 o
  -3  18   1       34.40       10.33     25.66 o
  -2  18   1    10234.07    13132.08    501.27 o
  -1  18   1      328.82      419.75     81.77 o
   0  18   1     9533.08    12059.09    390.96 o
   1  18   1      444.70      561.55     65.42 o
   2  18   1     6764.76     9028.46    307.35 o
   3  18   1      404.54      235.37    103.58 o
   4  18   1     2067.66     2103.41    559.67 o
   5  18   1      361.96      369.19    550.56 o
   6  18   1      435.21      251.89    299.83 o
  -6  19   1     1377.79      791.07    190.95 o
  -5  19   1     1802.09     1504.33    510.33 o
  -4  19   1     2566.32     2959.88    737.43 o
  -3  19   1     4869.26     4662.60   1081.38 o
  -2  19   1     2354.02     2856.38    406.95 o
  -1  19   1     4682.03     6653.26    251.89 o
   0  19   1     1714.24     2079.94    125.56 o
   1  19   1     4755.00     6314.22    246.44 o
   2  19   1      703.14      883.42     87.25 o
   3  19   1      521.22      258.05     59.97 o
   4  19   1       69.89       74.69     89.92 o
   5  19   1        7.22       54.49     87.73 o
   6  19   1       12.48     -103.54    108.99 o
  -5  20   1      388.83      296.90    119.93 o
  -4  20   1     1047.52     1055.16    156.17 o
  -3  20   1      245.61      193.62     39.45 o
  -2  20   1     1199.92     1231.07     95.48 o
  -1  20   1      397.22      444.90    141.74 o
   0  20   1      447.40      616.05     87.23 o
   1  20   1       12.47       21.80     65.39 o
   2  20   1       44.87        5.45     65.39 o
   3  20   1      144.99       27.25    196.20 o
   4  20   1      597.48      511.67    199.01 o
   5  20   1        6.27        9.08    107.23 o
  -5  21   1      612.30      985.17    165.03 o
  -4  21   1      719.88      771.97    204.48 o
  -3  21   1      746.25      600.93     56.53 o
  -2  21   1     1030.42     1113.47    346.37 o
  -1  21   1      902.21     1093.90    351.79 o
   0  21   1      966.56     1505.42    136.36 o
   1  21   1       83.96       43.60     70.85 o
   2  21   1      946.02     1418.09    114.54 o
   3  21   1      215.59      136.26     32.70 o
   4  21   1      375.98      233.60    142.67 o
   5  21   1      485.42      560.59    239.87 o
  -4  22   1     2071.51     2672.80    425.80 o
  -3  22   1     1409.80     1826.23    392.84 o
  -2  22   1     3418.38     4368.83    964.80 o
  -1  22   1      939.58     1325.50    452.69 o
   0  22   1     3528.70     5089.99    273.36 o
   1  22   1     1460.65     2089.91    147.33 o
   2  22   1     1715.22     2296.51    188.30 o
   3  22   1      606.54     1008.67    294.42 o
   4  22   1      313.84      318.27    177.99 o
  -4  23   1       14.94       35.85    198.90 o
  -3  23   1     3244.47     4622.40    532.79 o
  -2  23   1        8.62      -13.48     70.51 o
  -1  23   1     4639.09     6846.39    867.30 o
   0  23   1       23.16      -41.10     60.99 o
   1  23   1     3932.17     5402.85    317.17 o
   2  23   1       44.03      -21.80     76.29 o
   3  23   1     1650.50     1806.29    294.68 o
  -3  24   1      499.28      556.80    234.42 o
  -2  24   1     2302.87     2776.34    674.32 o
  -1  24   1     1814.97     2143.41    311.10 o
   0  24   1     2121.35     3521.30    256.59 o
   1  24   1     1671.62     2423.00    196.46 o
   2  24   1      974.38     1019.87    223.61 o
   3  24   1     1555.32     1668.55    200.63 o
  -1  25   1      709.48      725.19    179.93 o
   0  25   1     1557.50     2428.14    223.72 o
   1  25   1      297.46      185.32    185.32 o
  -8   0   2      356.77      288.91     81.77 o
  -6   0   2     1550.08     1621.51     60.06 o
  -4   0   2     8829.49     9048.13    166.02 o
  -2   0   2    43458.07    44002.72    836.20 o
   2   0   2     4690.17     4166.22    121.72 o
   4   0   2     3923.73     3648.67    126.19 o
   6   0   2     2885.76     2909.17    131.24 o
   8   0   2     2407.38     2747.26    158.39 o
  -9   1   2      813.39      671.05    114.52 o
  -8   1   2     3336.10     3335.76    306.13 o
  -7   1   2     3111.00     3216.43     87.48 o
  -6   1   2    10247.01    10490.92    156.04 o
  -5   1   2     9691.90     9750.30    135.36 o
  -4   1   2    22520.92    22185.71    318.27 o
  -3   1   2     2546.18     2406.17     52.07 o
  -2   1   2    24703.16    23534.41    731.79 o
  -1   1   2     1087.33     1074.52     27.14 o
   1   1   2      638.50      801.58     38.28 o
   2   1   2    22802.11    20634.52    548.82 o
   3   1   2    16167.96    15583.95    279.38 o
   4   1   2    45908.91    45812.11   1077.21 o
   5   1   2     8461.30     8565.37    184.95 o
   6   1   2    14038.70    15229.43    340.78 o
   7   1   2     3191.82     3532.58    121.37 o
   8   1   2     3532.43     3633.30    140.76 o
   9   1   2     1230.37     1067.75    150.02 o
  -9   2   2      664.03      479.36    101.38 o
  -8   2   2     6204.85     6898.24    298.73 o
  -7   2   2     4468.59     4575.91    531.08 o
  -6   2   2     9309.32     9431.02    325.12 o
  -5   2   2    24201.78    24652.86    330.51 o
  -4   2   2     8773.90     7692.21    123.18 o
  -3   2   2    54789.30    54152.45    797.56 o
  -2   2   2     2649.36     2949.74     54.95 o
  -1   2   2   123032.27   148132.66   9831.01 o
   0   2   2     6198.01     5329.83    286.54 o
   1   2   2   132385.13   148255.64   4790.14 o
   2   2   2     3122.09     2782.96     96.29 o
   3   2   2    66910.43    63780.22   2598.18 o
   4   2   2    10236.36     9787.17    153.84 o
   5   2   2    24017.93    24195.51    599.76 o
   6   2   2     7855.89     8590.53    192.27 o
   7   2   2     4778.77     5030.82    172.52 o
   8   2   2     3041.50     3014.36    153.02 o
   9   2   2      718.29      387.14    190.84 o
  -9   3   2     1915.37     1544.71    234.71 o
  -8   3   2       30.15       11.43     36.62 o
  -7   3   2     9301.16    10295.13    869.40 o
  -6   3   2        6.34       10.58     35.42 o
  -5   3   2    25171.82    26267.23    375.02 o
  -4   3   2      323.29      342.17     24.84 o
  -3   3   2    37176.95    36708.11    508.62 o
  -2   3   2     4047.03     3817.10    107.53 o
  -1   3   2    19598.63    18651.38    641.78 o
   0   3   2     8670.31     8108.99    150.89 o
   1   3   2     3668.17     3071.21     75.39 o
   2   3   2      765.18      791.31     40.96 o
   3   3   2     1291.33     1397.72    147.54 o
   4   3   2     1191.03     1170.16     76.44 o
   5   3   2     1701.51     1613.68     46.43 o
   6   3   2      398.15      421.58     29.70 o
   7   3   2      882.07      768.47    147.27 o
   8   3   2        0.65       46.97     40.32 o
   9   3   2      489.82      408.87    212.61 o
  -9   4   2      773.12      343.54    196.31 o
  -8   4   2     1199.43     1228.91    343.69 o
  -7   4   2     2079.66     2135.67     98.30 o
  -6   4   2     2326.28     2497.41    254.09 o
  -5   4   2     1350.94     1495.58     45.48 o
  -4   4   2    11966.17    12925.26    561.26 o
  -3   4   2    10029.53    10057.56    536.78 o
  -2   4   2    18776.53    17729.66    325.32 o
  -1   4   2     5153.55     5074.58    105.48 o
   0   4   2     8005.93     7814.53    413.94 o
   1   4   2     7036.29     6365.36    259.78 o
   2   4   2      983.24      906.99     43.71 o
   3   4   2     1162.55     1176.36     33.03 o
   4   4   2      341.01      370.76     19.51 o
   5   4   2      974.92     1043.49     46.38 o
   6   4   2      468.81      491.32     79.06 o
   7   4   2      993.73     1159.09    144.56 o
   8   4   2      614.57      588.29     86.16 o
   9   4   2      661.24      436.19    179.93 o
  -9   5   2        6.78       92.64    136.70 o
  -8   5   2      311.03      245.14     45.69 o
  -7   5   2       90.52      100.82     32.06 o
  -6   5   2       46.72       25.57     32.70 o
  -5   5   2       16.60       38.15     21.80 o
  -4   5   2      822.26      803.23     34.99 o
  -3   5   2     1494.62     1538.45     47.78 o
  -2   5   2     6695.33     5784.40    132.97 o
  -1   5   2     1391.03     1272.71     52.00 o
   0   5   2    22948.12    20912.02    593.29 o
   1   5   2       81.05       80.98     43.61 o
   2   5   2      584.64      551.18     38.20 o
   3   5   2     5635.03     5195.44    110.19 o
   4   5   2     1874.52     1827.94     46.48 o
   5   5   2     3325.33     3522.81    153.26 o
   6   5   2      904.65      944.20     41.96 o
   7   5   2     1580.42     1698.92     81.87 o
   8   5   2        4.94      -26.97     68.12 o
   9   5   2      365.63      267.10    256.20 o
  -9   6   2      246.62       97.93    118.73 o
  -8   6   2        0.68      -24.43     41.17 o
  -7   6   2     2116.75     2257.87    253.94 o
  -6   6   2       62.63       70.22     29.97 o
  -5   6   2    10747.05    11671.74    232.11 o
  -4   6   2      601.34      724.12     84.54 o
  -3   6   2    46005.65    42891.12    720.16 o
  -2   6   2     1205.30     1071.04     38.25 o
  -1   6   2    42139.85    37727.97    731.36 o
   0   6   2     4530.32     4020.79    171.21 o
   1   6   2   161788.27   173363.67   5563.83 o
   2   6   2       40.38      207.09     27.25 o
   3   6   2    56238.48    55046.64   1306.78 o
   4   6   2     1079.12     1127.74     36.90 o
   5   6   2    29949.51    31936.47   1618.77 o
   6   6   2     1060.86     1136.50    100.93 o
   7   6   2     6971.22     7829.93    191.25 o
   8   6   2      146.47       44.42     51.78 o
   9   6   2     1399.88      927.48    196.41 o
  -9   7   2        2.01       74.76    116.93 o
  -8   7   2     1736.78     1645.80    231.96 o
  -7   7   2        4.68       14.37     24.52 o
  -6   7   2    14947.94    16100.06    273.07 o
  -5   7   2      286.53      316.38     26.97 o
  -4   7   2    66327.07    72204.13   3565.67 o
  -3   7   2     1307.18     1190.71     43.70 o
  -2   7   2   116321.78   120226.33   2244.67 o
  -1   7   2     9303.87     8752.93    197.47 o
   1   7   2        9.13      -32.70     54.49 o
   2   7   2   152347.36   152995.80   4985.58 o
   3   7   2     7141.78     6539.16    267.60 o
   4   7   2    75658.16    79507.73   2099.42 o
   5   7   2      634.60      699.57     54.54 o
   6   7   2    19374.69    20821.52    871.19 o
   7   7   2      702.60      630.66     36.76 o
   8   7   2     3788.61     3637.29    243.33 o
   9   7   2        3.92      -70.84    228.87 o
  -8   8   2      103.81       59.53     69.32 o
  -7   8   2     1397.82     1290.73     68.21 o
  -6   8   2      428.65      417.86     38.16 o
  -5   8   2    12926.31    13445.60    200.11 o
  -4   8   2      385.53      370.76     43.62 o
  -3   8   2    48811.98    48844.37    940.67 o
  -2   8   2     1068.38      983.45     79.18 o
  -1   8   2    66417.31    60940.76   1173.48 o
   0   8   2     5573.25     5110.72    237.32 o
   1   8   2    98168.13    87367.30   2868.78 o
   2   8   2     7917.49     5897.62    226.83 o
   3   8   2    40980.61    39379.12   1313.02 o
   4   8   2     2959.34     2800.14     80.70 o
   5   8   2    11165.76    11143.03    367.39 o
   6   8   2      403.22      371.73     31.19 o
   7   8   2     1866.83     1917.52    322.10 o
   8   8   2      190.33        5.45    119.91 o
  -8   9   2      328.64      284.90    114.66 o
  -7   9   2        5.08       -1.82     37.40 o
  -6   9   2      700.58      683.09     70.89 o
  -5   9   2      465.60      529.05     59.43 o
  -4   9   2      453.17      496.20     43.62 o
  -3   9   2      605.33      651.92     31.35 o
  -2   9   2     2318.84     2254.82     84.82 o
  -1   9   2     1093.75      988.83     65.53 o
   0   9   2     9952.95     8880.43    339.20 o
   1   9   2     2557.91     2493.17    230.03 o
   2   9   2     1172.64     1026.63     60.07 o
   3   9   2       30.87      130.79     32.70 o
   4   9   2       54.98       44.78     30.83 o
   5   9   2       78.60      106.50     35.28 o
   6   9   2       96.55      110.61     40.18 o
   7   9   2      264.01      172.79     38.16 o
   8   9   2      150.33       27.25    168.95 o
  -8  10   2     1420.02     1238.39    156.22 o
  -7  10   2      662.00      548.72     62.08 o
  -6  10   2     4347.40     4558.54    133.19 o
  -5  10   2     1075.95     1225.47     69.62 o
  -4  10   2    15806.78    16114.14    350.43 o
  -3  10   2      705.37      664.48    109.10 o
  -2  10   2     8280.11     8340.79    165.99 o
  -1  10   2     8959.87     8055.42    368.25 o
   0  10   2     6559.77     5358.73    333.73 o
   1  10   2       61.51       70.85     32.70 o
   3  10   2        2.25       45.87     70.84 o
   4  10   2      101.22      115.62    133.53 o
   5  10   2       79.21       76.08     39.45 o
   6  10   2       42.85      111.33     65.39 o
   7  10   2      267.15      189.38     32.18 o
   8  10   2      356.17      147.18    152.63 o
  -8  11   2       60.49       29.60     89.03 o
  -7  11   2     4561.77     5122.47    162.02 o
  -6  11   2      836.67      791.00     68.12 o
  -5  11   2    11576.26    12404.80    488.59 o
  -4  11   2     3690.18     4087.13    451.67 o
  -3  11   2    11562.28    10858.86    293.51 o
  -2  11   2     6662.09     6078.56    161.93 o
  -1  11   2     6884.62     6652.88    209.45 o
   0  11   2    15624.17    14980.63    564.99 o
   1  11   2     2907.96     2611.95    114.99 o
   3  11   2     1115.84     1276.28     95.51 o
   4  11   2     9763.00    10484.88    460.60 o
   5  11   2      885.89      870.99    231.83 o
   6  11   2     2152.81     2275.81     87.93 o
   7  11   2      413.28      379.83     47.33 o
   8  11   2      550.29      414.35    272.60 o
  -8  12   2      728.80      631.76    354.43 o
  -7  12   2     2637.22     2746.36    118.83 o
  -6  12   2     3221.34     3403.80    177.68 o
  -5  12   2     6869.12     7777.47    332.18 o
  -4  12   2     5086.06     5583.77    630.54 o
  -3  12   2    19267.32    19891.93   1330.07 o
  -2  12   2     4670.61     4140.33    271.58 o
  -1  12   2    33074.93    33425.76    869.84 o
   0  12   2     1740.56     1726.74     81.97 o
   1  12   2    43630.91    46503.62   1138.06 o
   2  12   2       12.25      -32.70     38.15 o
   3  12   2    35663.63    37025.34   1425.81 o
   4  12   2     2225.26     2211.06    270.47 o
   5  12   2    14165.36    15134.92    506.32 o
   6  12   2     1094.72      985.22     61.52 o
   7  12   2     5036.43     5760.62    249.09 o
   8  12   2      765.48     1019.69    381.70 o
  -8  13   2      269.80      423.83    149.89 o
  -7  13   2      407.86      312.13     71.48 o
  -6  13   2     1160.14     1042.13     65.71 o
  -5  13   2     1305.42     1281.49     95.50 o
  -4  13   2     3502.71     3319.90    268.11 o
  -3  13   2      437.96      483.62    130.86 o
  -2  13   2    11026.80    10800.90    439.74 o
  -1  13   2       13.84       27.25     43.60 o
   0  13   2    11959.77    12486.48    371.49 o
   1  13   2      967.66     1167.79     76.40 o
   2  13   2    11135.01    12203.30    354.04 o
   3  13   2     4960.25     5022.94    274.18 o
   4  13   2     4597.10     4373.43    325.97 o
   5  13   2     3322.92     3360.94    380.07 o
   6  13   2     2039.83     2119.11     93.06 o
   7  13   2     1986.27     2140.54    110.13 o
   8  13   2      589.64      392.55    228.98 o
  -7  14   2       18.00       44.00     53.14 o
  -6  14   2     1581.25     1158.47    103.86 o
  -5  14   2      422.40      406.57    177.18 o
  -4  14   2     1689.28     1732.96    139.22 o
  -3  14   2     1178.17     1154.97    196.46 o
  -2  14   2       10.45       45.41     37.13 o
  -1  14   2     1831.09     1873.76    109.26 o
   0  14   2     1457.89     1752.74     92.82 o
   1  14   2     2596.69     2996.72    142.18 o
   2  14   2     5294.46     6068.09    203.00 o
   3  14   2      994.79     1478.54    201.87 o
   4  14   2     6097.07     6199.03    674.83 o
   5  14   2     1050.42      903.54    144.56 o
   6  14   2     4128.95     4000.23    478.69 o
   7  14   2      446.87      158.09    201.70 o
  -7  15   2     2526.24     2309.78    442.36 o
  -6  15   2      995.79      791.72     70.30 o
  -5  15   2     4665.83     4659.28    479.04 o
  -4  15   2     2182.69     1882.57    256.72 o
  -3  15   2     4989.14     5123.45    770.04 o
  -2  15   2     7038.11     7914.51    266.57 o
  -1  15   2     3407.24     3519.13    142.30 o
   0  15   2    11784.60    14139.35    398.29 o
   1  15   2      343.22      305.30     59.97 o
   2  15   2    12410.13    14066.73    398.27 o
   3  15   2      416.14      616.07    152.65 o
   4  15   2     5889.80     6718.84    592.25 o
   5  15   2     2074.14     1897.22     92.83 o
   6  15   2     4382.50     4518.69    760.54 o
   7  15   2     1228.67      992.83    267.30 o
  -7  16   2      117.48      199.05    152.60 o
  -6  16   2     3740.13     4143.09    724.49 o
  -5  16   2      977.71     1005.53    147.27 o
  -4  16   2     7542.02     8108.34   1018.75 o
  -3  16   2     1223.52      961.56    114.59 o
  -2  16   2    10150.01    10500.09    268.24 o
  -1  16   2     1890.46     2123.11     97.58 o
   0  16   2     5090.22     6459.09    224.81 o
   1  16   2     2359.54     3185.98    147.55 o
   2  16   2     1076.20     1123.97     92.75 o
   3  16   2     2317.96     1617.12     65.56 o
   4  16   2       12.29       18.48    114.44 o
   5  16   2     1220.47     1100.57     90.49 o
   6  16   2       84.08       54.50    117.17 o
   7  16   2      517.97      327.10    179.91 o
  -7  17   2      803.66      545.30    169.04 o
  -6  17   2       17.09       23.59     69.07 o
  -5  17   2     1634.12     1600.53    102.01 o
  -4  17   2      109.12      108.49    155.32 o
  -3  17   2     2047.32     1599.66    128.34 o
  -2  17   2        0.38       91.34     40.32 o
  -1  17   2     2614.17     3322.81    286.94 o
   0  17   2       86.87      185.30     65.40 o
   1  17   2      681.95      987.10     98.16 o
   2  17   2       99.42      196.20     54.50 o
   3  17   2      726.26      452.64     32.72 o
   4  17   2       19.26      -16.35     36.19 o
   5  17   2        4.91       30.60     37.26 o
   6  17   2       21.49       -3.00    128.06 o
  -6  18   2      123.47      113.42    141.70 o
  -5  18   2      193.07      172.03    144.43 o
  -4  18   2      220.30      180.30     85.51 o
  -3  18   2       78.49       32.70     43.60 o
  -2  18   2       50.57       83.56     45.76 o
  -1  18   2      697.57      770.96     66.74 o
   0  18   2       86.50      103.55     81.75 o
   1  18   2      767.86      719.91     98.17 o
   2  18   2      567.06      605.24     76.34 o
   3  18   2       33.21        5.45     21.80 o
   4  18   2      253.20      264.59     54.88 o
   5  18   2       94.41      104.76    188.02 o
   6  18   2      533.26      339.71    223.53 o
  -6  19   2       55.42      -65.39     98.09 o
  -5  19   2        7.01       57.28     79.19 o
  -4  19   2      970.81      861.70    121.35 o
  -3  19   2        1.15      -37.80     38.15 o
  -2  19   2     3199.57     3908.16    311.62 o
  -1  19   2      102.55      100.03     79.02 o
   0  19   2     5325.18     6986.66    263.03 o
   1  19   2     1934.71     2440.75    141.97 o
   2  19   2     4223.40     5811.98    229.85 o
   3  19   2     1362.81      811.33    100.95 o
   4  19   2     1936.90     1716.50    565.03 o
   5  19   2     1118.28      915.20    253.65 o
   6  19   2      735.64      283.54    196.30 o
  -5  20   2     3101.32     2651.48    857.84 o
  -4  20   2        9.15       22.93    231.60 o
  -3  20   2     8760.02     8317.05   1626.32 o
  -2  20   2       36.68       34.25     57.98 o
  -1  20   2    14114.44    18984.98   1232.22 o
   0  20   2       46.62      -27.25     81.74 o
   1  20   2    15496.45    23648.01    746.95 o
   2  20   2      352.86      468.80     76.32 o
   3  20   2    10344.03    10636.91   1689.22 o
   4  20   2      218.61      359.59    212.57 o
   5  20   2     4580.50     4993.44   1261.04 o
  -5  21   2      287.93      225.10    140.12 o
  -4  21   2     3686.46     4393.64    716.18 o
  -3  21   2      332.31      272.67     68.14 o
  -2  21   2     8120.57    11084.10    856.57 o
  -1  21   2       96.23      -56.71    103.55 o
   0  21   2    10815.17    15208.80   2249.19 o
   1  21   2       10.36        5.45     81.74 o
   2  21   2     8685.34    13146.40    488.94 o
   3  21   2        1.13     -179.83    179.83 o
   4  21   2     4058.66     5301.18    342.42 o
   5  21   2        9.31     -234.32    234.32 o
  -4  22   2      101.10      175.21    154.00 o
  -3  22   2      877.20     1100.13    564.44 o
  -2  22   2      159.36      173.25     59.40 o
  -1  22   2     1859.95     2706.94    595.00 o
   0  22   2      427.70      471.09    147.19 o
   1  22   2     1568.27     1964.60    158.26 o
   2  22   2      440.39      348.90     76.32 o
   3  22   2      554.93      572.46    218.08 o
   4  22   2      335.87      476.60    168.98 o
  -3  23   2      204.72      139.70    109.38 o
  -2  23   2      112.15       99.87     79.02 o
  -1  23   2       44.15       70.07     66.69 o
   0  23   2      223.82      361.49    141.71 o
   1  23   2      291.66      299.79     81.76 o
   2  23   2      248.67      239.82     98.11 o
   3  23   2      664.70      725.17    223.55 o
  -3  24   2      697.90      516.91    172.87 o
  -2  24   2      474.74      476.10    151.16 o
  -1  24   2     1420.10     1709.79    201.87 o
   0  24   2       27.21      119.89    114.44 o
   1  24   2     1343.13     1827.64    158.21 o
   2  24   2       16.42       10.90    174.38 o
  -1  25   2      426.89      288.92     81.77 o
   0  25   2     2308.25     3674.53    294.84 o
   1  25   2      245.50      147.16    201.67 o
  -9   0   3      378.28      430.64    179.89 o
  -7   0   3     4198.88     4636.11    131.37 o
  -5   0   3    15291.77    16005.21    339.59 o
  -3   0   3    40751.76    38241.63    741.12 o
  -1   0   3    40994.98    41217.61    947.61 o
   1   0   3    15968.77    14321.32    245.51 o
   3   0   3     3129.68     3198.85     98.76 o
   5   0   3       78.03      163.50     54.50 o
   7   0   3      790.22      725.36     81.81 o
   9   0   3      697.19      332.61    147.22 o
  -9   1   3     1378.85     1004.13    116.64 o
  -8   1   3     1635.09     1557.49    122.80 o
  -7   1   3     7191.65     7463.15    139.13 o
  -6   1   3     6726.97     6877.14    110.66 o
  -5   1   3    19349.28    19967.93    270.02 o
  -4   1   3    29862.56    29273.08    414.95 o
  -3   1   3    49416.29    48919.43    613.07 o
  -2   1   3   138989.38   157492.14   3568.66 o
  -1   1   3    63525.65    65330.12   4465.67 o
   0   1   3    36709.54    36946.05   2404.12 o
   1   1   3    38146.79    38932.23    481.06 o
   2   1   3    14329.29    12213.40    795.37 o
   3   1   3    21776.92    19619.33    841.33 o
   4   1   3     4448.37     4349.95    102.83 o
   5   1   3     8029.00     8553.52    242.46 o
   6   1   3        1.73      -21.80     38.15 o
   7   1   3     1642.94     1761.16     82.57 o
   8   1   3      379.65      286.42     51.93 o
   9   1   3      432.17      382.50    149.91 o
  -9   2   3      512.31      273.88    113.67 o
  -8   2   3     2395.90     2334.27    327.70 o
  -7   2   3     5724.76     6209.49    222.03 o
  -6   2   3     2839.55     3092.52    101.16 o
  -5   2   3    15060.61    16221.69    286.55 o
  -4   2   3     9486.12     9346.46    149.55 o
  -3   2   3    67806.23    71204.41   1050.33 o
  -2   2   3    29890.33    29262.95    943.78 o
  -1   2   3    93535.46   101200.43   1627.79 o
   0   2   3    23148.20    20874.07    825.08 o
   1   2   3    77896.82    83386.08   1213.53 o
   2   2   3    24603.21    23644.11    311.91 o
   3   2   3    33180.81    31602.15    713.67 o
   4   2   3     7201.17     7488.47    136.44 o
   5   2   3     4570.27     4691.30    120.65 o
   6   2   3     2178.87     2285.34    204.88 o
   7   2   3      400.67      373.05     55.80 o
   8   2   3      813.17      620.17     61.47 o
   9   2   3        0.23       87.19    108.99 o
  -9   3   3       10.00       46.96    122.88 o
  -8   3   3     1308.57     1328.58    177.32 o
  -7   3   3       10.96       32.70     36.27 o
  -6   3   3     3292.03     3458.03     68.35 o
  -5   3   3     2613.92     2619.74     58.68 o
  -4   3   3    14987.18    14651.79    268.10 o
  -3   3   3     1188.06     1019.97     54.63 o
  -2   3   3    28458.69    28632.64    441.55 o
  -1   3   3     6091.69     5307.64     91.09 o
   0   3   3    67402.75    73821.98   1066.90 o
   1   3   3     7091.90     6147.56    140.56 o
   2   3   3     8887.80     7549.94    127.40 o
   3   3   3    12192.60    10849.33    472.06 o
   4   3   3     8059.10     7698.94    229.16 o
   5   3   3    10562.22    11311.94    309.58 o
   6   3   3      909.23     1096.52     54.00 o
   7   3   3     3100.10     3353.53    113.99 o
   8   3   3      422.37      365.93     63.52 o
   9   3   3      605.96      485.24    147.21 o
  -9   4   3      293.66      394.27    128.76 o
  -8   4   3      619.89      556.40     92.69 o
  -7   4   3     1208.93     1217.90     81.84 o
  -6   4   3     5506.04     5505.87    367.47 o
  -5   4   3     3831.33     3883.59     80.02 o
  -4   4   3    29464.64    31175.92    495.57 o
  -3   4   3     2656.07     2547.64    175.32 o
  -2   4   3    45584.36    44777.05   1222.73 o
  -1   4   3     2647.82     2652.92     46.65 o
   0   4   3   176609.31   223894.22   5023.65 o
   1   4   3     2140.02     1883.30     82.32 o
   2   4   3    91975.44    90745.81   1488.16 o
   3   4   3     1434.50     1241.22     32.68 o
   4   4   3    73915.70    75395.18   1231.06 o
   5   4   3      171.73      294.46    106.29 o
   6   4   3    36939.82    41633.92   1479.66 o
   7   4   3       26.11       51.89     87.19 o
   8   4   3     9780.01    11917.54    350.92 o
   9   4   3       81.26       27.25    108.99 o
  -9   5   3      104.43      324.07    346.06 o
  -8   5   3      195.38      183.32     56.50 o
  -7   5   3      175.52      173.11     31.80 o
  -6   5   3      576.21      588.06     36.21 o
  -5   5   3      532.10      685.05     70.89 o
  -4   5   3     2160.85     2235.14    128.50 o
  -3   5   3     7126.85     7162.30    428.15 o
  -2   5   3     4838.93     4403.69     92.06 o
  -1   5   3    30252.48    30415.81   1264.48 o
   0   5   3    21061.33    19983.61    479.61 o
   1   5   3   122911.98   131329.70   4046.74 o
   2   5   3       21.32       73.78     27.25 o
   3   5   3    61424.21    56083.75    938.99 o
   4   5   3     1821.25     1824.75     46.48 o
   5   5   3    41969.42    43389.30   1634.68 o
   6   5   3     2673.49     3036.01    194.05 o
   7   5   3    11231.64    12139.46    253.53 o
   8   5   3      650.69      577.98     65.67 o
   9   5   3     3304.06     3262.35    338.80 o
  -9   6   3        1.61        4.61    179.83 o
  -8   6   3     4391.53     4540.76    443.18 o
  -7   6   3      116.05      121.84     57.22 o
  -6   6   3     8868.24     9850.45    550.44 o
  -5   6   3      310.06      272.58     49.06 o
  -4   6   3    17408.24    17994.29    293.45 o
  -3   6   3      961.09      962.76     35.33 o
  -2   6   3     5407.33     5186.16    106.31 o
  -1   6   3      580.28      534.90     22.21 o
   0   6   3     5233.97     4985.38    114.55 o
   1   6   3     2947.75     2575.04     96.10 o
   2   6   3      369.96      449.98     40.90 o
   3   6   3      482.51      543.79     30.85 o
   4   6   3     2890.98     2609.70     61.94 o
   5   6   3       74.18      114.87     57.22 o
   6   6   3     1992.08     1849.46    275.81 o
   7   6   3      194.51      166.10     98.11 o
   8   6   3      268.12       73.58     56.88 o
   9   6   3       92.51      163.49    190.74 o
  -9   7   3     2408.21     2023.82    180.21 o
  -8   7   3       51.09        9.96     36.35 o
  -7   7   3     8193.65     9673.33    332.39 o
  -6   7   3        0.04       29.06     43.59 o
  -5   7   3    16540.65    17205.40    353.29 o
  -4   7   3      426.72      534.37     32.72 o
  -3   7   3    21315.55    19681.20    412.38 o
  -2   7   3      106.32      125.36     21.80 o
  -1   7   3    26839.78    25646.15    856.43 o
   0   7   3    10289.74     9873.91    210.64 o
   1   7   3      160.88       92.67     49.06 o
   2   7   3     1669.76     1870.03     71.08 o
   3   7   3     1369.67     1469.34     60.08 o
   4   7   3      878.18      980.29     41.72 o
   5   7   3       19.44       29.12     46.32 o
   6   7   3      664.61      651.80     38.17 o
   7   7   3       72.06       50.81     21.64 o
   8   7   3      227.07       43.60    174.41 o
   9   7   3        4.56     -234.32    234.32 o
  -8   8   3     1086.81      881.15     96.36 o
  -7   8   3        2.03       13.14     79.02 o
  -6   8   3     1811.08     1768.99     79.17 o
  -5   8   3       57.43       53.92     32.70 o
  -4   8   3     1623.80     1720.51     54.62 o
  -3   8   3      426.78      485.33     32.72 o
  -2   8   3        8.07        0.00     21.80 o
  -1   8   3      140.40      227.41     57.24 o
   0   8   3     6536.46     5357.15    154.80 o
   1   8   3       67.75      141.70     54.50 o
   2   8   3     3794.98     3166.80    175.63 o
   3   8   3      581.80      643.57     42.09 o
   4   8   3     4976.24     5066.59    128.96 o
   5   8   3     1135.67     1190.40     60.51 o
   6   8   3     3825.90     4322.41    322.85 o
   7   8   3      897.19      952.12    259.07 o
   8   8   3     1463.17     1009.45    163.69 o
  -8   9   3       58.14       26.36    110.42 o
  -7   9   3      259.24      221.31    125.37 o
  -6   9   3      357.83      313.82    144.46 o
  -5   9   3     3646.22     3772.14     68.68 o
  -4   9   3      776.24      789.64     84.55 o
  -3   9   3    14798.54    13762.40    289.85 o
  -2   9   3     2230.23     2447.71    150.45 o
  -1   9   3    46956.68    44510.51    877.29 o
   0   9   3     3709.15     4062.62    175.68 o
   1   9   3    63676.80    60684.99   2057.12 o
   2   9   3     1740.73     1732.72    163.98 o
   3   9   3    50707.33    46303.46   4320.36 o
   4   9   3       49.40       77.39     30.05 o
   5   9   3    24471.75    25666.25    490.57 o
   6   9   3      288.15      264.21     59.96 o
   7   9   3     7418.23     8025.77    444.55 o
   8   9   3      117.24      -70.85    201.65 o
  -8  10   3       88.82      102.92    117.49 o
  -7  10   3     1110.01     1091.02     66.48 o
  -6  10   3     2591.54     2562.11     92.94 o
  -5  10   3     3486.16     3647.05    150.47 o
  -4  10   3     6940.09     6925.07    214.45 o
  -3  10   3    14382.33    14144.03    317.16 o
  -2  10   3    19120.50    17848.11    333.08 o
  -1  10   3    16036.25    14180.03    389.44 o
   0  10   3    26385.82    22438.10    764.87 o
   1  10   3    18993.76    16384.29    433.50 o
   2  10   3    42135.13    41887.22    994.81 o
   3  10   3     5859.52     5786.65    403.96 o
   4  10   3    30397.29    32162.12   1367.18 o
   5  10   3     1009.18     1111.56     90.02 o
   6  10   3    11326.38    12460.93    289.24 o
   7  10   3      153.40      156.66     37.27 o
   8  10   3     3619.26     3624.31    306.13 o
  -8  11   3     1151.23      715.03    231.83 o
  -7  11   3     1000.18      936.63     95.45 o
  -6  11   3     5415.78     5517.19    176.92 o
  -5  11   3     1873.32     1904.03    131.06 o
  -4  11   3    17435.30    19551.41    612.47 o
  -3  11   3      487.99      433.13     43.62 o
  -2  11   3    29382.05    29199.81   1576.40 o
  -1  11   3      453.13      431.97     41.29 o
   0  11   3    30493.61    29908.76   2747.29 o
   1  11   3     6750.35     6705.62    166.69 o
   2  11   3    19101.84    19438.34    712.05 o
   3  11   3     5848.88     5769.82    214.25 o
   4  11   3     8310.82     7885.92    231.24 o
   5  11   3     3652.00     3791.92    183.30 o
   6  11   3     1031.29      917.34     79.10 o
   7  11   3     1469.55     1590.42    166.43 o
   8  11   3       13.41      348.76    256.12 o
  -8  12   3     2553.53     2532.95    181.77 o
  -7  12   3     1488.30     1388.04    177.35 o
  -6  12   3     5424.76     6204.88    191.76 o
  -5  12   3     6005.50     7017.97    331.85 o
  -4  12   3     8823.79     9692.83    272.61 o
  -3  12   3     9293.66     9255.40    595.76 o
  -2  12   3    10726.81     9781.94    182.14 o
  -1  12   3    12854.27    12258.09    708.35 o
   0  12   3     6216.65     6279.23    242.09 o
   1  12   3    10876.04    12125.07    722.87 o
   2  12   3     2939.78     2976.95    120.39 o
   3  12   3     2563.74     2829.34    111.23 o
   4  12   3       39.30      105.30     41.18 o
   5  12   3       57.04       12.16     68.12 o
   6  12   3      177.71      141.17     59.95 o
   7  12   3       95.82      146.64     60.99 o
   8  12   3       16.76      -81.74    228.87 o
  -8  13   3      440.35      288.92    136.28 o
  -7  13   3      476.82      364.00    125.39 o
  -6  13   3     1875.55     1882.47     87.27 o
  -5  13   3     1621.12     1509.00     89.21 o
  -4  13   3     5219.92     5623.40    172.66 o
  -3  13   3     3290.34     3484.43    186.05 o
  -2  13   3     6270.92     6175.70    189.60 o
  -1  13   3     2901.16     2789.21     83.12 o
   0  13   3     1596.68     1775.14     92.85 o
   1  13   3     2398.10     3001.91    120.29 o
   2  13   3      199.93      152.62     43.61 o
   3  13   3      812.59      845.51    141.83 o
   4  13   3       20.29        1.90     38.15 o
   5  13   3      787.86      712.22    338.14 o
   6  13   3      237.15      313.06    280.70 o
   7  13   3      451.99      398.34    169.00 o
  -7  14   3     1355.81     1191.07    169.13 o
  -6  14   3      971.75     1062.54    106.36 o
  -5  14   3     5496.78     6351.96    468.55 o
  -4  14   3     1284.16     1230.95     99.67 o
  -3  14   3    11432.42    12301.21    773.35 o
  -2  14   3     4903.41     4754.48    200.15 o
  -1  14   3    12398.26    12392.02    479.15 o
   0  14   3     2501.37     2728.47    120.29 o
   1  14   3     6064.36     6921.74    241.71 o
   2  14   3     1974.33     2299.96    103.80 o
   3  14   3     1526.44     1446.71    152.86 o
   4  14   3      238.04      268.60     51.33 o
   5  14   3       50.34       76.79     46.32 o
   6  14   3       94.99      153.92    114.45 o
   7  14   3      107.99     -114.45    136.25 o
  -7  15   3     1761.38     1670.86    412.05 o
  -6  15   3     2156.45     1975.06    761.70 o
  -5  15   3     2081.38     2232.16    335.83 o
  -4  15   3     7134.00     7740.98    960.92 o
  -3  15   3     4133.70     4113.43    323.04 o
  -2  15   3    10814.80    10956.17    253.89 o
  -1  15   3     7192.24     7741.15    780.82 o
   0  15   3    15527.83    17815.08    483.44 o
   1  15   3     7159.93     9182.35    296.91 o
   2  15   3     8579.81    11237.37    335.85 o
   3  15   3     2989.40     3685.40    267.93 o
   4  15   3     4299.42     4558.47   1127.71 o
   5  15   3     1090.92      983.56    212.75 o
   6  15   3      359.98      325.46     59.96 o
   7  15   3      314.07       65.41    239.84 o
  -7  16   3      793.88      728.48    245.39 o
  -6  16   3      610.58      586.59     92.93 o
  -5  16   3     3165.95     3001.15    300.63 o
  -4  16   3      504.89      471.50     82.58 o
  -3  16   3     6413.38     7490.27    839.62 o
  -2  16   3     1831.37     1686.62     76.94 o
  -1  16   3     9701.67    11519.09   1375.32 o
   0  16   3      272.05      381.58     59.96 o
   1  16   3     7257.25     9146.05    296.81 o
   2  16   3       71.22      163.49     54.50 o
   3  16   3     5758.01     4529.49    159.03 o
   4  16   3       15.25      -29.00     32.70 o
   5  16   3     1902.03     1753.66    237.48 o
   6  16   3       13.52      -44.09    100.81 o
  -6  17   3     2573.89     2516.48    196.62 o
  -5  17   3     1218.96      988.48    193.67 o
  -4  17   3     6218.00     7208.70   1099.36 o
  -3  17   3     1667.55     1243.39    180.14 o
  -2  17   3    12148.18    13130.71    295.52 o
  -1  17   3     4158.73     4859.79    251.85 o
   0  17   3    12883.48    15257.14    917.89 o
   1  17   3     3711.28     4635.00    169.64 o
   2  17   3     6171.87     7675.28    252.37 o
   3  17   3     5484.24     4538.01    164.42 o
   4  17   3     1461.97     1380.88    100.96 o
   5  17   3     3220.19     3239.53    407.20 o
   6  17   3       79.96      104.77     99.53 o
  -6  18   3      483.30      277.08     76.96 o
  -5  18   3     1695.32     1386.75    122.80 o
  -4  18   3     2343.96     2312.80    458.78 o
  -3  18   3     4325.97     3723.92    643.10 o
  -2  18   3     5948.70     6626.23    190.98 o
  -1  18   3     5450.67     6737.04    726.29 o
   0  18   3    11240.60    14300.26   1696.15 o
   1  18   3     4149.05     5911.66    224.42 o
   2  18   3    10191.46    14738.23    446.11 o
   3  18   3      475.16      321.66     38.16 o
   4  18   3     8058.62     8541.60    993.95 o
   5  18   3        2.46      -75.20    114.83 o
   6  18   3     3287.27     2994.42    557.40 o
  -6  19   3       47.09       54.50    212.53 o
  -5  19   3        8.66      -41.81    264.29 o
  -4  19   3       40.91      121.02     87.23 o
  -3  19   3      169.58       73.11     44.73 o
  -2  19   3       16.75       40.33     54.49 o
  -1  19   3     1200.49     1358.65    180.05 o
   0  19   3       37.98       52.36     49.05 o
   1  19   3     1540.46     2532.52    152.82 o
   2  19   3       72.73      114.44     65.40 o
   3  19   3     2018.50     1878.25     87.36 o
   4  19   3       19.49      -16.10    136.24 o
   5  19   3     1531.84     1409.68    155.95 o
   6  19   3      119.25      201.65    201.65 o
  -5  20   3       14.03      -22.50     67.53 o
  -4  20   3     2360.87     2258.53    570.67 o
  -3  20   3       17.19        7.45     51.88 o
  -2  20   3      989.92      984.62     77.14 o
  -1  20   3       11.98      -55.64    119.89 o
   0  20   3        8.70       51.52     49.97 o
   1  20   3        4.28      -18.04     55.77 o
   2  20   3       79.99      130.79     65.40 o
   3  20   3       74.90       49.05     27.25 o
   4  20   3      513.05      583.35    218.07 o
   5  20   3        1.22      123.91    104.84 o
  -5  21   3     1558.47     1287.73    294.65 o
  -4  21   3      108.19      128.80    134.82 o
  -3  21   3      951.50      811.23    128.17 o
  -2  21   3      127.67       14.06     73.57 o
  -1  21   3        6.57      -40.37     72.60 o
   0  21   3      429.32      487.59    100.85 o
   1  21   3      267.63      176.04    114.47 o
   2  21   3      259.77      300.37     65.41 o
   3  21   3      843.49      747.13    196.33 o
   4  21   3      331.34      316.15    228.94 o
   5  21   3     1004.78      681.74    196.34 o
  -4  22   3       35.87      116.00    170.02 o
  -3  22   3      127.60      150.13    140.30 o
  -2  22   3      804.45      755.80     91.65 o
  -1  22   3      140.76      214.61     69.54 o
   0  22   3     2260.98     3117.48    458.70 o
   1  22   3      202.29      301.94    100.83 o
   2  22   3     2992.68     4458.68    251.35 o
   3  22   3      184.59      190.76    190.76 o
   4  22   3     2624.10     3334.49    406.88 o
  -3  23   3     1316.41     1244.13    300.05 o
  -2  23   3      117.21      233.16     84.68 o
  -1  23   3     2551.31     3348.23    513.40 o
   0  23   3      234.31      261.78     95.38 o
   1  23   3     3683.56     5811.60    344.43 o
   2  23   3      178.84       21.80    119.90 o
   3  23   3     3234.51     5240.35    431.69 o
  -2  24   3      372.11      132.93    348.87 o
  -1  24   3     1534.98     2137.82    283.74 o
   0  24   3      931.53     1156.19    147.25 o
   1  24   3     1310.59     1631.19    152.75 o
   2  24   3     1187.03     1565.53    234.56 o
  -1  25   3       91.74        0.97     79.19 o
   0  25   3      870.36     1210.63    158.15 o
   1  25   3        6.46      -32.70    103.54 o
  -8   0   4     2000.29     2085.58    109.19 o
  -6   0   4    10618.10    11555.64    286.96 o
  -4   0   4    61708.29    62951.70   1031.31 o
   2   0   4    34801.56    31015.91    608.16 o
   4   0   4    32559.36    29181.03    591.08 o
   6   0   4    12566.13    14145.69    420.28 o
   8   0   4     3559.15     4045.93    191.36 o
  -9   1   4       14.60      158.96    196.18 o
  -8   1   4     1054.66     1041.16     51.96 o
  -7   1   4      951.29      956.87     45.81 o
  -6   1   4     2858.79     3146.59    183.18 o
  -5   1   4     7159.10     7391.39    189.88 o
  -4   1   4    11427.39    11630.82    194.40 o
  -3   1   4    32082.05    30655.05    933.11 o
  -2   1   4    38780.78    39202.86    545.17 o
  -1   1   4    51402.62    50587.18    739.59 o
   0   1   4    33393.98    31187.87   1253.82 o
   1   1   4    72467.95    75565.23   1512.49 o
   2   1   4     2002.92     1955.04     38.06 o
   3   1   4    53755.39    49829.80    736.15 o
   4   1   4     2278.10     2185.35     54.15 o
   5   1   4    23657.00    25278.75   1088.38 o
   6   1   4     1896.75     2021.60     84.65 o
   7   1   4     4896.77     5362.99    162.66 o
   8   1   4     1299.05     1199.20     69.12 o
   9   1   4      729.96      836.63    114.76 o
  -9   2   4       27.70       79.13     94.27 o
  -8   2   4      755.01      830.36     92.70 o
  -7   2   4       41.55        2.91     28.71 o
  -6   2   4      338.79      372.46     28.72 o
  -5   2   4        3.97       13.87     20.93 o
  -4   2   4       16.88       75.30     20.93 o
  -3   2   4       71.88       50.28     38.15 o
  -2   2   4     4232.45     4173.89    162.64 o
  -1   2   4      784.87      673.61     27.33 o
   0   2   4    10669.97     9339.56    134.90 o
   1   2   4     1306.72     1234.84     27.10 o
   2   2   4     9646.70     8762.88    279.51 o
   3   2   4     7028.74     6860.15    113.36 o
   4   2   4     9338.94     9063.79    137.85 o
   5   2   4     3741.03     3894.25    178.01 o
   6   2   4     1875.22     2066.28    101.04 o
   7   2   4     1604.94     1761.02    100.98 o
   8   2   4      217.95      205.15     73.58 o
   9   2   4      763.06      441.68    141.77 o
  -9   3   4      744.55      455.53    141.26 o
  -8   3   4     2895.45     2993.64    355.17 o
  -7   3   4     1849.73     1942.49     54.51 o
  -6   3   4     6298.14     7021.96    153.72 o
  -5   3   4     2930.03     3115.23     95.75 o
  -4   3   4    18981.01    19449.57    314.46 o
  -3   3   4       13.46       48.36     14.02 o
  -2   3   4    17354.78    16210.45    358.77 o
  -1   3   4      819.25      836.09     23.17 o
   0   3   4    23795.48    21216.71    868.77 o
   1   3   4     4852.56     4015.47    119.06 o
   2   3   4     3321.46     3076.92     50.07 o
   3   3   4     1729.65     1603.41     34.16 o
   4   3   4      342.08      346.25     18.94 o
   5   3   4        7.81       34.68     16.35 o
   6   3   4      585.69      555.39     79.07 o
   7   3   4       73.64        8.30     40.32 o
   8   3   4      133.85      106.66     53.54 o
   9   3   4      140.31      103.55    114.45 o
  -9   4   4     2540.40     2277.67    204.79 o
  -8   4   4      251.91      125.46    100.84 o
  -7   4   4    10399.47    11752.54    619.61 o
  -6   4   4       41.52       31.61     27.21 o
  -5   4   4    23268.02    25970.74    727.61 o
  -4   4   4     2489.79     2622.05     66.96 o
  -3   4   4    48598.12    48154.36    661.51 o
  -2   4   4    12380.61    11723.91    175.54 o
  -1   4   4    30358.42    27356.93   1012.79 o
   0   4   4     7400.22     6416.66    349.07 o
   1   4   4    85992.07    90613.41   1718.47 o
   2   4   4    15915.71    14053.38    254.56 o
   3   4   4     7785.39     6710.98    129.98 o
   4   4   4    15812.89    14768.93    379.73 o
   5   4   4     1160.64     1274.36     46.28 o
   6   4   4     3545.15     3899.34    202.45 o
   7   4   4        0.52       15.98     28.71 o
   8   4   4      354.76      242.04     53.63 o
   9   4   4      114.54      168.95    130.80 o
  -9   5   4      214.75      254.61    425.12 o
  -8   5   4     3075.08     3185.20    270.51 o
  -7   5   4     2025.77     2004.64     66.97 o
  -6   5   4     9899.18    10592.21    278.32 o
  -5   5   4     7989.48     8494.09    297.37 o
  -4   5   4    39829.98    41220.81   1410.19 o
  -3   5   4    29169.52    28526.65    513.94 o
  -2   5   4    28196.51    26260.77    418.27 o
  -1   5   4    27244.77    26506.63    429.86 o
   0   5   4    10658.27     9800.81    303.53 o
   1   5   4   135887.86   142624.91   9201.18 o
   2   5   4     8963.01     8418.14    219.60 o
   3   5   4    55283.13    48209.51    802.61 o
   4   5   4      139.79      217.37     54.50 o
   5   5   4    28081.96    28259.96   1676.98 o
   6   5   4      314.83      310.19     20.25 o
   7   5   4     6094.93     6729.30    210.03 o
   8   5   4      785.04      770.59     71.15 o
   9   5   4     1347.37      845.61    272.78 o
  -9   6   4      313.13      213.20    109.01 o
  -8   6   4      783.75      679.03     57.07 o
  -7   6   4     1373.29     1460.94     76.40 o
  -6   6   4     4455.82     4596.20    142.40 o
  -5   6   4     1943.17     2019.85    193.94 o
  -4   6   4    17923.61    18584.35   1096.71 o
  -3   6   4       34.66       54.64     19.07 o
  -2   6   4    14885.45    13933.69    410.37 o
  -1   6   4     3745.75     3413.60     65.78 o
   0   6   4    32810.93    31696.05    670.36 o
   1   6   4     6651.48     5501.84    249.23 o
   2   6   4    29379.61    28208.85    575.07 o
   3   6   4    13098.12    10656.53    632.69 o
   4   6   4    14382.00    13925.38    247.86 o
   5   6   4     8166.70     8307.58    410.20 o
   6   6   4     4372.48     5037.01    145.11 o
   7   6   4     3438.50     3715.78     87.41 o
   8   6   4     1653.79     1599.05    185.56 o
   9   6   4     1408.56     1216.63    218.23 o
  -9   7   4       44.74       83.72    305.17 o
  -8   7   4      174.76       88.22     31.86 o
  -7   7   4       26.58       38.52     31.64 o
  -6   7   4       21.14      -13.99    160.76 o
  -5   7   4       52.10       49.05     21.80 o
  -4   7   4     1482.07     1514.93     81.92 o
  -3   7   4       53.81       66.76     25.85 o
  -2   7   4        8.94       21.80     16.35 o
  -1   7   4      900.64      931.70     37.20 o
   0   7   4      461.36      424.57     27.28 o
   1   7   4     3461.47     3415.80    133.59 o
   2   7   4    12546.23    11615.62    257.79 o
   3   7   4     2085.09     1828.19    106.63 o
   4   7   4    16934.10    16000.94    469.55 o
   5   7   4     2276.36     2325.13    133.89 o
   6   7   4     7462.83     7999.21    213.82 o
   7   7   4      673.85      666.13    166.32 o
   8   7   4     3814.38     3958.85    366.36 o
  -8   8   4      943.47      863.79    100.90 o
  -7   8   4     3576.19     3675.34     98.43 o
  -6   8   4     4057.75     4553.91    109.47 o
  -5   8   4    13639.57    15013.82    265.93 o
  -4   8   4     8317.81     8842.45    159.87 o
  -3   8   4    19733.96    19212.53    399.09 o
  -2   8   4    23825.19    23635.21    471.91 o
  -1   8   4    15495.81    15463.85    559.31 o
   0   8   4    37371.42    36973.98    751.43 o
   1   8   4     7165.74     6710.50    234.98 o
   2   8   4    47185.25    45240.17   1038.92 o
   3   8   4      416.21      435.56     29.99 o
   4   8   4    24916.43    23889.05    509.18 o
   5   8   4     1269.80     1291.62    139.17 o
   6   8   4     5876.06     6267.32    187.45 o
   7   8   4     1141.67     1141.57    169.12 o
   8   8   4     1674.14     1271.59    229.21 o
  -8   9   4     3631.92     3658.56    524.82 o
  -7   9   4     1615.05     1512.76    103.70 o
  -6   9   4    13225.03    14814.56    469.70 o
  -5   9   4     6969.84     7423.84    203.30 o
  -4   9   4    33967.89    36203.80    637.75 o
  -3   9   4    13814.70    14443.59    294.88 o
  -2   9   4    32813.96    32821.20   1362.90 o
  -1   9   4    20285.41    20226.65    503.27 o
   0   9   4    27691.82    24404.12    803.13 o
   1   9   4    15799.28    14431.84    370.19 o
   2   9   4     9215.64     8706.13    237.99 o
   3   9   4    11139.50     9896.00    228.18 o
   4   9   4     1132.62     1119.99     61.07 o
   5   9   4     2433.63     2367.96     95.55 o
   6   9   4      100.79      106.19     36.84 o
   7   9   4      647.19      574.11     52.82 o
   8   9   4      282.11      -43.61    174.42 o
  -8  10   4       79.85      127.82    129.47 o
  -7  10   4     5936.08     6957.30    210.14 o
  -6  10   4      401.10      467.82     51.34 o
  -5  10   4    12533.68    13618.87    239.25 o
  -4  10   4       46.78       76.30     21.80 o
  -3  10   4    19116.91    18219.19    391.93 o
  -2  10   4       19.22       49.54     20.93 o
  -1  10   4    15409.03    14073.40    261.96 o
   0  10   4     2039.37     1830.32     66.76 o
   1  10   4     4931.54     4116.32    142.89 o
   2  10   4      152.70      103.17     70.86 o
   3  10   4      305.08      266.82     79.05 o
   4  10   4      761.76      771.34     45.72 o
   5  10   4      109.81      169.17     47.64 o
   6  10   4      242.58      185.32     59.77 o
   7  10   4       74.19       82.44     21.45 o
   8  10   4      282.05       81.76    218.03 o
  -8  11   4      559.11      317.20    104.71 o
  -7  11   4     1106.79     1096.72     93.18 o
  -6  11   4     1174.37     1080.34    297.34 o
  -5  11   4     1271.69     1310.74    136.43 o
  -4  11   4      580.17      623.52    229.04 o
  -3  11   4      324.95      381.62     38.16 o
  -2  11   4      176.97      158.07     28.71 o
  -1  11   4      334.69      278.17     30.84 o
   0  11   4      257.77      238.79     44.36 o
   1  11   4     3039.71     2825.57    104.04 o
   2  11   4      106.70      116.63     73.58 o
   3  11   4      890.79      913.11    125.49 o
   4  11   4     1299.15     1188.83     60.20 o
   5  11   4        0.55       10.90     89.91 o
   6  11   4      576.48      473.97     60.14 o
   7  11   4      123.81      196.20    168.95 o
   8  11   4      309.02      332.50    212.58 o
  -8  12   4       17.45       88.35    185.28 o
  -7  12   4        2.67       -0.11    160.76 o
  -6  12   4       10.08       63.89     40.74 o
  -5  12   4      232.44      248.95     84.49 o
  -4  12   4      851.29      818.51    103.64 o
  -3  12   4     1063.42     1031.36     54.57 o
  -2  12   4     6726.67     6552.40    470.36 o
  -1  12   4     6680.00     5891.45    170.62 o
   0  12   4    14410.21    13272.63    302.85 o
   1  12   4     5508.19     5195.85    145.33 o
   2  12   4    14671.78    15027.46    335.16 o
   3  12   4     3154.64     3006.94    300.94 o
   4  12   4     4125.06     4091.44    136.69 o
   5  12   4     2125.84     2173.54    127.02 o
   6  12   4     1474.14     1267.40     98.10 o
   7  12   4     1029.01      709.08    267.27 o
   8  12   4      454.89      327.09    179.90 o
  -8  13   4       12.55      -76.29    119.89 o
  -7  13   4      586.42      509.63    155.39 o
  -6  13   4       23.63      -37.37     50.60 o
  -5  13   4     6245.64     7014.86    600.63 o
  -4  13   4        3.97       28.92     43.34 o
  -3  13   4    25153.54    26885.58   1769.73 o
  -2  13   4      427.39      356.35     40.35 o
  -1  13   4    40462.22    38220.81   1115.83 o
   0  13   4     1436.11     1468.59    114.67 o
   1  13   4    47621.19    48998.92   1198.20 o
   2  13   4     3979.61     4722.21    164.35 o
   3  13   4    28690.52    26388.47   2061.48 o
   4  13   4     1579.80     1379.24     79.16 o
   5  13   4    14507.48    14557.52   1861.39 o
   6  13   4     1817.05     1968.02    450.36 o
   7  13   4     5021.99     4827.82    405.06 o
  -7  14   4      571.58      356.30     76.33 o
  -6  14   4     1613.90     1313.99     90.92 o
  -5  14   4      868.70      655.60    209.99 o
  -4  14   4     8356.14     9235.56   1429.88 o
  -3  14   4     1465.79     1344.17     77.07 o
  -2  14   4    25975.11    28121.98    463.36 o
  -1  14   4      672.31      593.34     76.36 o
   0  14   4    35327.80    34957.99   2001.47 o
   1  14   4      450.78      432.35     89.97 o
   2  14   4    38304.40    44777.94   1124.30 o
   3  14   4     1017.33      774.52    100.93 o
   4  14   4    20949.31    22467.31   1265.19 o
   5  14   4      117.25      130.13    182.57 o
   6  14   4     9861.99    11775.93    706.71 o
   7  14   4        8.30      -21.80    141.68 o
  -7  15   4       49.04       18.17     57.80 o
  -6  15   4      587.42      546.70     67.56 o
  -5  15   4      434.54      380.93    182.63 o
  -4  15   4     2109.73     2153.30    123.16 o
  -3  15   4     4507.84     4682.84    629.89 o
  -2  15   4     6865.73     6510.94    233.51 o
  -1  15   4     9081.46     9356.39    468.43 o
   0  15   4     9825.76    10798.23    747.52 o
   1  15   4    14123.34    15563.39   1255.84 o
   2  15   4     6454.73     7764.82    252.60 o
   3  15   4     6595.60     6161.43    129.69 o
   4  15   4     5119.91     5154.88    687.59 o
   5  15   4     1808.15     1776.60    668.73 o
   6  15   4     1192.56     1051.19    152.75 o
   7  15   4      613.56      474.34    163.57 o
  -7  16   4       90.53       70.85     98.10 o
  -6  16   4       16.13      -30.05     87.19 o
  -5  16   4       12.75      -44.66     51.86 o
  -4  16   4       71.37       24.52     57.22 o
  -3  16   4       46.45       50.75    123.13 o
  -2  16   4      437.93      342.40     43.21 o
  -1  16   4      277.64      282.75     51.08 o
   0  16   4      976.22     1144.89    136.39 o
   1  16   4       15.57       -6.05     34.04 o
   2  16   4      736.20      965.34     81.81 o
   3  16   4     2191.76     1818.94     60.09 o
   4  16   4        6.35       31.02     65.39 o
   5  16   4      981.98      750.85    190.91 o
   6  16   4       98.68       -1.19    130.80 o
  -6  17   4     2722.90     2615.99    223.96 o
  -5  17   4        0.57       30.14     45.67 o
  -4  17   4     4491.07     5095.51   1231.56 o
  -3  17   4      240.59      130.37     67.55 o
  -2  17   4     8414.19     8851.63    651.67 o
  -1  17   4      159.32      156.57     59.41 o
   0  17   4     6799.83     7778.58    639.74 o
   1  17   4      799.64      692.73    174.54 o
   2  17   4     4734.67     6068.99    224.57 o
   3  17   4      597.13      485.29     43.62 o
   4  17   4      238.58      134.23     21.65 o
   5  17   4      451.24      217.30     87.15 o
   6  17   4       62.85      -90.49     90.49 o
  -6  18   4      157.06      226.09    223.45 o
  -5  18   4     4989.16     5005.12    670.57 o
  -4  18   4      978.33      758.61    117.27 o
  -3  18   4     9087.78     7886.11   1022.82 o
  -2  18   4     3079.04     3124.10    124.78 o
  -1  18   4     8261.63     9060.55    604.73 o
   0  18   4     5672.65     6947.04    597.62 o
   1  18   4     4453.98     5160.09    676.20 o
   2  18   4     7947.41    10013.57    975.26 o
   3  18   4      766.81      756.40     43.63 o
   4  18   4     6366.33     8437.40    548.24 o
   5  18   4       17.91       39.68     84.47 o
   6  18   4     2029.77     1660.34    510.40 o
  -6  19   4      628.40      496.15    218.09 o
  -5  19   4      905.50      700.73    114.53 o
  -4  19   4     1695.18     1569.81    251.06 o
  -3  19   4     2964.23     2307.44    434.47 o
  -2  19   4     1696.15     1516.08     82.38 o
  -1  19   4     6071.98     7839.43    493.50 o
   0  19   4      348.68      188.00     69.38 o
   1  19   4     9201.23    12111.83    959.86 o
   2  19   4       60.07      -38.47     38.47 o
   3  19   4     7439.20     8721.37    227.77 o
   4  19   4      153.21      -92.65    168.95 o
   5  19   4     3330.96     3924.57   1243.36 o
   6  19   4      121.61       92.65    114.45 o
  -5  20   4      104.72       50.86    100.82 o
  -4  20   4      372.20      373.24    125.04 o
  -3  20   4      209.57      124.96     49.40 o
  -2  20   4      846.10      728.92    106.35 o
  -1  20   4       31.98       35.21     46.21 o
   0  20   4     1534.57     1915.14    283.80 o
   1  20   4      145.51      145.28     66.70 o
   2  20   4     1305.90     1733.90    237.34 o
   3  20   4      896.59      888.98     59.99 o
   4  20   4      933.38     1112.59    250.88 o
   5  20   4     1129.24     1065.57    159.75 o
  -5  21   4      305.74      463.31    228.93 o
  -4  21   4      561.23      519.14    237.16 o
  -3  21   4      387.11      280.95     68.14 o
  -2  21   4      339.98      328.84     66.54 o
  -1  21   4      657.96      616.94    196.30 o
   0  21   4      140.36       66.85     57.42 o
   1  21   4      509.27      501.92     90.53 o
   2  21   4      910.64     1183.51     98.17 o
   3  21   4      242.31      -16.35    234.37 o
   4  21   4     1381.21     1473.09    310.99 o
   5  21   4       68.01      -49.05    119.89 o
  -4  22   4      572.76      603.98    139.96 o
  -3  22   4     1939.32     2255.26    190.80 o
  -2  22   4      798.11      918.07    163.60 o
  -1  22   4      770.26      754.33    144.51 o
   0  22   4     1701.21     1806.30    302.91 o
   1  22   4       16.07      -76.29     76.29 o
   2  22   4     2120.43     3019.23    196.55 o
   3  22   4      216.55      158.06    196.21 o
   4  22   4     1286.20     1734.78    283.67 o
  -3  23   4       30.95       77.89    144.46 o
  -2  23   4     2533.89     2979.01    232.11 o
  -1  23   4      150.92      131.09     72.01 o
   0  23   4     1709.89     2248.54    201.93 o
   1  23   4      496.47      594.24    119.94 o
   2  23   4      491.62      179.90    196.26 o
   3  23   4      669.74      550.70    158.12 o
  -2  24   4       26.15     -157.42    157.42 o
  -1  24   4     2080.31     2500.11    379.40 o
   0  24   4        6.37      -77.54     77.54 o
   1  24   4     1094.31     1445.43    169.09 o
   2  24   4       19.72     -201.63    201.63 o
   0  25   4       14.28       62.00    104.42 o
  -9   0   5     3906.32     3526.60    218.70 o
  -7   0   5    17529.70    18758.94    443.87 o
  -5   0   5    17346.80    17745.23    329.13 o
  -3   0   5    26232.10    25170.03    608.17 o
  -1   0   5     8599.06     7915.94    286.12 o
   1   0   5      209.82      234.49     10.91 o
   3   0   5     5525.61     5559.17    121.21 o
   5   0   5      331.51      397.98     43.61 o
   7   0   5        4.78       65.39     54.49 o
   9   0   5        0.20       76.29    130.78 o
  -9   1   5      115.73       79.70     84.12 o
  -8   1   5     3521.18     3611.94    110.13 o
  -7   1   5      424.28      385.31     95.41 o
  -6   1   5     6419.39     6831.37    128.91 o
  -5   1   5      914.39      927.55     36.32 o
  -4   1   5    12969.90    12434.58    372.86 o
  -3   1   5     2160.02     2236.89     53.66 o
  -2   1   5     9994.70     9258.90    229.27 o
  -1   1   5     5684.99     5192.91     90.74 o
   0   1   5     1013.61      952.44     24.92 o
   1   1   5     7192.25     6767.17    209.20 o
   2   1   5     6438.90     5845.89    144.01 o
   3   1   5     1008.16      966.64     46.41 o
   4   1   5     3233.90     3211.94    183.50 o
   5   1   5      106.23      127.08     32.59 o
   6   1   5     3363.18     3898.70    104.45 o
   7   1   5       25.84       20.06     40.32 o
   8   1   5      418.59      400.50     57.44 o
   9   1   5       21.80       41.78     83.60 o
  -9   2   5        4.73       59.02     90.00 o
  -8   2   5      657.36      637.21     57.83 o
  -7   2   5        2.07      -11.99     27.20 o
  -6   2   5     3113.54     3264.29     98.45 o
  -5   2   5     1300.39     1412.03     44.27 o
  -4   2   5    17093.08    17621.50    283.63 o
  -3   2   5    11023.53    10059.66    465.06 o
  -2   2   5    35409.16    34524.07    530.41 o
  -1   2   5    28567.78    26016.18   1285.29 o
   0   2   5     4321.13     3861.33     64.48 o
   1   2   5   124113.74   133121.27   1611.19 o
   2   2   5    10931.98     9696.52    282.63 o
   3   2   5    54722.72    51952.30    901.24 o
   4   2   5      502.93      499.86     23.84 o
   5   2   5    30519.10    33872.22    770.92 o
   6   2   5        1.66       12.35     28.71 o
   7   2   5     9282.88    11114.34    536.35 o
   8   2   5      284.87      211.27     51.78 o
   9   2   5     2772.17     2834.85    327.73 o
  -9   3   5      105.73     -185.29    185.29 o
  -8   3   5       72.79       77.66    177.12 o
  -7   3   5     1652.79     1631.19     54.50 o
  -6   3   5     1664.26     1681.81     55.40 o
  -5   3   5     3223.03     3544.54     76.94 o
  -4   3   5    22595.38    22887.38    365.97 o
  -3   3   5    18541.56    18800.62   1227.76 o
  -2   3   5    46676.23    44265.28    894.71 o
  -1   3   5     6480.32     5838.83    108.34 o
   0   3   5   131984.94   151410.44   3680.74 o
   1   3   5    51271.48    51050.07   1177.28 o
   2   3   5    88137.12    88690.47   3716.45 o
   3   3   5     3723.64     3617.28    104.28 o
   4   3   5    73555.18    74972.12   3160.02 o
   5   3   5      863.60     1141.02     76.38 o
   6   3   5    31415.47    36725.78    699.76 o
   7   3   5       40.03       75.82     51.77 o
   8   3   5     7690.38     8885.68    231.96 o
   9   3   5       31.87       16.35    136.24 o
  -9   4   5      551.05      356.56    305.31 o
  -8   4   5       47.16      107.30     89.92 o
  -7   4   5     1539.66     1459.97     87.33 o
  -6   4   5      537.70      597.62     43.62 o
  -5   4   5      288.20      302.42     38.16 o
  -4   4   5     5519.80     5856.62    318.79 o
  -3   4   5      105.27      140.41     18.93 o
  -2   4   5    14233.06    13798.82    219.49 o
  -1   4   5       78.97      111.80     11.56 o
   0   4   5     7580.79     7230.10    250.78 o
   1   4   5    23279.27    22457.53    449.77 o
   2   4   5     9995.11     9271.35    143.78 o
   3   4   5    16189.61    15133.33    457.29 o
   4   4   5     6255.52     6247.27     94.84 o
   5   4   5    12840.51    13503.35    236.92 o
   6   4   5     1083.81     1244.28     53.60 o
   7   4   5     2958.58     3171.31    112.05 o
   8   4   5       86.78      112.46     51.77 o
   9   4   5      691.36      507.08    179.93 o
  -9   5   5       52.55     -119.27    188.01 o
  -8   5   5     2083.57     2280.32    343.97 o
  -7   5   5      897.85      790.65     49.09 o
  -6   5   5     6425.74     7138.65    205.84 o
  -5   5   5     5164.69     5306.96    113.21 o
  -4   5   5    21240.23    21617.03    317.28 o
  -3   5   5    10817.23    10340.77    162.32 o
  -2   5   5    43765.34    43953.73    693.24 o
  -1   5   5    12308.87    11336.78    398.97 o
   0   5   5    87138.09    89624.05   1293.35 o
   1   5   5    19544.30    18446.27    854.09 o
   2   5   5    33985.88    32233.89    566.98 o
   3   5   5    11113.63     9812.86    547.32 o
   4   5   5     7193.97     6541.13    107.40 o
   5   5   5     4668.26     4416.54     97.26 o
   6   5   5      989.05     1111.44    120.02 o
   7   5   5     1055.62     1017.25     68.19 o
   8   5   5      144.81       40.28    130.80 o
   9   5   5       10.22     -250.67    250.67 o
  -9   6   5      636.23      345.16    169.50 o
  -8   6   5     1564.85     1435.54    141.88 o
  -7   6   5     3276.77     3475.48    481.12 o
  -6   6   5     4801.45     5464.31    189.01 o
  -5   6   5    12005.78    13033.93    503.45 o
  -4   6   5    24174.06    24897.48    362.13 o
  -3   6   5    27809.25    27752.54    702.04 o
  -2   6   5    40345.02    39254.89    926.77 o
  -1   6   5    61271.46    59349.93   1691.55 o
   0   6   5    87892.39    89859.66   2003.67 o
   1   6   5    45641.12    45023.27   2459.71 o
   2   6   5    37610.76    34927.09    614.04 o
   3   6   5    20858.47    18439.35    350.71 o
   4   6   5     6493.21     5999.89    143.76 o
   5   6   5     6841.40     7141.74    119.37 o
   6   6   5      157.70      168.45     21.06 o
   7   6   5     2140.53     2199.57    120.14 o
   8   6   5       37.14       38.15    108.99 o
  -8   7   5       17.86      -30.96    177.11 o
  -7   7   5     4158.13     4433.74    116.99 o
  -6   7   5      576.94      610.71     54.53 o
  -5   7   5    13827.77    14622.05    304.85 o
  -4   7   5     1325.32     1338.35     40.82 o
  -3   7   5    24892.07    24363.28    379.95 o
  -2   7   5      515.77      436.42     68.18 o
  -1   7   5    47187.05    44859.53    664.25 o
   0   7   5       75.41       61.93     40.88 o
   1   7   5    42957.61    39972.83    983.91 o
   2   7   5     3708.88     3588.04    112.07 o
   3   7   5    10297.66     8976.68    209.08 o
   4   7   5     2070.86     1834.99    117.50 o
   5   7   5     1582.05     1738.34    196.56 o
   6   7   5      172.32      214.45    158.06 o
   7   7   5       15.72       32.12     24.52 o
   8   7   5       21.92       43.60    174.38 o
  -8   8   5      707.40      586.83    185.39 o
  -7   8   5     4565.11     4873.76    380.41 o
  -6   8   5     5535.63     6166.64    133.37 o
  -5   8   5    10591.73    11457.59    209.72 o
  -4   8   5    13793.74    14810.46    232.82 o
  -3   8   5    25879.30    25715.01    938.03 o
  -2   8   5    21876.58    21267.85    430.11 o
  -1   8   5    52871.16    52748.11    893.16 o
   0   8   5    26263.34    24189.95   2141.89 o
   1   8   5    23125.98    20578.82    409.76 o
   2   8   5    12082.73    11808.38    322.01 o
   3   8   5    20351.99    18647.15    553.50 o
   4   8   5     6653.59     6050.75    450.87 o
   5   8   5     4889.80     4929.46    144.41 o
   6   8   5     1483.97     1609.82     65.50 o
   7   8   5     2681.80     2858.74    224.00 o
   8   8   5       49.24      163.49    163.49 o
  -8   9   5     1098.87      967.47     84.03 o
  -7   9   5     1999.31     2077.63     69.26 o
  -6   9   5     5575.53     5979.05    175.41 o
  -5   9   5     6915.10     7141.80    164.81 o
  -4   9   5     6685.78     7229.31    164.93 o
  -3   9   5    18332.66    18549.62    408.61 o
  -2   9   5    14572.20    14585.13    479.98 o
  -1   9   5    31959.23    30946.43    543.37 o
   0   9   5     1715.09     1508.36     47.12 o
   1   9   5    50149.00    45671.29   1113.64 o
   2   9   5     5111.84     4999.15    217.07 o
   3   9   5    10770.56     9901.06    752.84 o
   4   9   5      437.85      395.41     90.54 o
   5   9   5     2468.07     2330.54    103.34 o
   6   9   5       34.78       22.89     24.52 o
   7   9   5       91.81       55.21     42.66 o
   8   9   5       65.29      -38.15    136.24 o
  -8  10   5      187.73       88.57     62.05 o
  -7  10   5       19.69        7.43     75.70 o
  -6  10   5     2446.44     2560.37    264.96 o
  -5  10   5     1029.25     1074.78     43.65 o
  -4  10   5    11195.36    11855.06    281.87 o
  -3  10   5     3712.25     3653.91    109.56 o
  -2  10   5    19111.74    18774.48   1094.15 o
  -1  10   5     4477.43     3961.56     99.59 o
   0  10   5    29109.55    28781.89   1046.29 o
   1  10   5    12994.36    12776.15    773.82 o
   2  10   5     7404.41     7080.10    314.18 o
   3  10   5     8035.70     7521.33    259.00 o
   4  10   5     2455.13     2902.55    207.72 o
   5  10   5     6098.85     6273.59    193.40 o
   6  10   5       23.71       76.29     87.19 o
   7  10   5     3850.72     3986.93    341.81 o
   8  10   5       11.12      -59.94    168.93 o
  -8  11   5      189.01       32.91    101.64 o
  -7  11   5      458.73      364.06     77.90 o
  -6  11   5      996.50     1045.34    253.65 o
  -5  11   5     1704.44     1770.90     73.71 o
  -4  11   5     6049.92     6483.38    170.18 o
  -3  11   5     2257.59     2399.57     87.46 o
  -2  11   5    14261.08    13818.35    712.09 o
  -1  11   5     7225.94     7305.84    170.84 o
   0  11   5    35571.46    33203.92   1081.43 o
   1  11   5     7070.64     6841.30    267.20 o
   2  11   5    34699.72    33932.48    678.29 o
   3  11   5     3933.80     3403.56    134.21 o
   4  11   5    19366.93    19449.79    797.40 o
   5  11   5      979.42      791.65     83.86 o
   6  11   5    11902.23    13073.51    354.87 o
   7  11   5       31.62      -17.13     80.65 o
   8  11   5     3517.68     3525.34    333.40 o
  -8  12   5      158.50      -29.22    168.95 o
  -7  12   5      634.54      460.92     84.51 o
  -6  12   5     1143.20     1138.82    133.66 o
  -5  12   5       14.12      -37.46     98.09 o
  -4  12   5     2238.64     2376.73     87.42 o
  -3  12   5      379.45      468.87     43.62 o
  -2  12   5     4138.81     4183.94    161.68 o
  -1  12   5     3043.73     2828.71    109.47 o
   0  12   5     4716.85     4566.30    159.14 o
   1  12   5    17655.90    16135.14    345.79 o
   2  12   5     2371.39     2145.52     68.46 o
   3  12   5    14104.89    14078.93    271.13 o
   4  12   5     1294.73     1342.56    212.85 o
   5  12   5     9916.20     9876.26   1478.57 o
   6  12   5      112.42       38.31     60.24 o
   7  12   5     4029.50     3726.12    226.01 o
   8  12   5       10.80      125.34    212.53 o
  -8  13   5     2842.62     2556.33    327.74 o
  -7  13   5      392.90      469.64    103.57 o
  -6  13   5     6295.40     6747.04    378.28 o
  -5  13   5      943.45      837.56    188.19 o
  -4  13   5     6396.99     6630.20    655.92 o
  -3  13   5     2755.18     2728.44     92.95 o
  -2  13   5     3611.69     3187.51     97.14 o
  -1  13   5     2108.20     2018.17     63.66 o
   0  13   5       44.12       70.24     59.95 o
   1  13   5     3113.58     3051.85    106.09 o
   2  13   5     1248.21     1241.80     50.38 o
   3  13   5      979.86      911.13     38.19 o
   4  13   5      566.88      616.17    125.41 o
   5  13   5      225.80      206.84     72.93 o
   6  13   5      342.09      200.13     91.10 o
   7  13   5        5.17      -27.14    144.41 o
  -7  14   5     4617.21     4992.22    631.94 o
  -6  14   5       16.09       16.64     59.94 o
  -5  14   5     9294.19    10397.10   1485.15 o
  -4  14   5       16.96       -2.56     50.30 o
  -3  14   5    11310.80    11578.55    292.64 o
  -2  14   5       95.68       10.90     30.11 o
  -1  14   5     8531.54     7850.63    181.44 o
   0  14   5      160.28      166.19     57.23 o
   1  14   5      642.42      556.16     70.90 o
   2  14   5      226.08      231.33     28.04 o
   3  14   5      160.81      136.26     21.80 o
   4  14   5        5.10      158.03    108.99 o
   5  14   5        5.03       73.84     73.57 o
   6  14   5       72.93        1.82     72.01 o
   7  14   5       77.74       44.28    147.14 o
  -7  15   5       41.67       -9.08     73.11 o
  -6  15   5      483.95      342.82    106.31 o
  -5  15   5      452.23      269.32    130.84 o
  -4  15   5      200.72      219.84     84.20 o
  -3  15   5      720.70      614.82     62.72 o
  -2  15   5       85.89       74.37     31.25 o
  -1  15   5     1593.24     1664.69    120.12 o
   0  15   5     1740.41     1755.34     74.64 o
   1  15   5     1955.88     2004.41    376.91 o
   2  15   5     3972.58     4090.41    528.33 o
   3  15   5      391.86      305.30     27.26 o
   4  15   5     3308.81     4456.59    317.16 o
   5  15   5      233.36       72.16     57.20 o
   6  15   5     2281.81     1993.58    450.50 o
   7  15   5       33.67     -141.69    245.23 o
  -7  16   5      111.97      136.25     87.20 o
  -6  16   5       69.50       71.58    152.59 o
  -5  16   5     1512.14     1385.12    130.97 o
  -4  16   5      808.75      716.12     95.75 o
  -3  16   5     5814.57     6039.31    685.44 o
  -2  16   5     1407.86     1314.37    130.99 o
  -1  16   5    15487.88    16668.45    771.06 o
   0  16   5     1666.74     1695.05    139.23 o
   1  16   5    19151.11    20629.35   1643.10 o
   2  16   5     1049.12     1079.36     65.47 o
   3  16   5    18799.93    19287.48    433.55 o
   4  16   5      541.54      517.97    179.93 o
   5  16   5    10270.95    10345.34   2533.80 o
   6  16   5      141.92       36.38     82.79 o
   7  16   5     3837.79     4253.21    377.21 o
  -6  17   5       13.20      113.64     86.61 o
  -5  17   5      672.80      502.38    171.76 o
  -4  17   5       17.31      112.26     81.62 o
  -3  17   5     1813.79     1801.03    289.36 o
  -2  17   5     1563.61     1387.00     81.32 o
  -1  17   5     2641.62     2740.45    204.95 o
   0  17   5     2490.89     2596.49    281.43 o
   1  17   5     1570.85     2033.80    283.86 o
   2  17   5     5950.80     7188.49    737.63 o
   3  17   5      462.73      381.63     27.26 o
   4  17   5     5329.39     7668.78    449.17 o
   5  17   5      199.07      111.56     93.89 o
   6  17   5     3402.72     3179.16    653.12 o
  -6  18   5      701.08      592.50    104.48 o
  -5  18   5     1439.48     1235.04    158.63 o
  -4  18   5     1976.39     1942.16    232.03 o
  -3  18   5     1738.75     1689.86    365.74 o
  -2  18   5     3057.95     3208.25    114.80 o
  -1  18   5     1612.97     1691.87     90.07 o
   0  18   5     3098.59     4201.40    462.00 o
   1  18   5      469.90      564.55     87.23 o
   2  18   5     1749.87     2178.40    316.63 o
   3  18   5       33.97       21.02     13.62 o
   4  18   5      365.26      359.78    141.73 o
   5  18   5      238.52      114.46    109.78 o
   6  18   5       52.65       65.39    141.69 o
  -6  19   5     1118.42      736.35    109.09 o
  -5  19   5     2724.15     2799.56    314.09 o
  -4  19   5     2005.28     1968.92    136.25 o
  -3  19   5     5812.52     6501.55    863.07 o
  -2  19   5     1451.54     1449.71    100.96 o
  -1  19   5     6816.94     8281.37    973.96 o
   0  19   5     1408.86     1600.42    231.93 o
   1  19   5     3321.84     3921.97    552.24 o
   2  19   5      686.95      782.70     76.34 o
   3  19   5      557.64      454.54     32.71 o
   4  19   5       25.66       92.64    196.18 o
   5  19   5       99.33       79.23    124.13 o
  -5  20   5      221.61      419.68    277.97 o
  -4  20   5     2219.17     2339.29    592.43 o
  -3  20   5       52.93       44.25     76.61 o
  -2  20   5     4090.68     4215.59    156.35 o
  -1  20   5        7.92      -13.62     57.80 o
   0  20   5     3849.00     4189.55    557.94 o
   1  20   5        5.16       -8.17     53.95 o
   2  20   5     2007.12     2424.83    319.40 o
   3  20   5       30.02       70.84     43.60 o
   4  20   5      696.36      763.38    169.03 o
   5  20   5       96.13       75.35    111.72 o
  -5  21   5      699.83      441.65    207.20 o
  -4  21   5      349.27      296.68    144.50 o
  -3  21   5     2123.81     2173.25    161.22 o
  -2  21   5     1007.47      831.53    147.27 o
  -1  21   5     3572.35     4258.11    390.94 o
   0  21   5      940.04      974.48     84.75 o
   1  21   5     2819.40     3245.52    322.36 o
   2  21   5     1030.45     1407.27    120.00 o
   3  21   5     1719.05     2461.44    360.21 o
   4  21   5      548.91      387.09    299.86 o
  -4  22   5     1584.25     1377.21    190.05 o
  -3  22   5      876.19      676.35    155.42 o
  -2  22   5     3065.66     3523.43    434.41 o
  -1  22   5      879.49      929.66    229.05 o
   0  22   5     4066.35     5468.28    402.01 o
   1  22   5      794.96      937.96    109.07 o
   2  22   5     2088.49     3051.86    191.08 o
   3  22   5      293.30      234.38    196.23 o
   4  22   5     1152.26     1320.02    256.37 o
  -3  23   5     1568.68     1697.63    281.01 o
  -2  23   5        3.50      -23.61     73.30 o
  -1  23   5     2223.72     2200.39    464.10 o
   0  23   5      115.58     -108.66    108.66 o
   1  23   5     1259.02     1727.28    259.13 o
   2  23   5       79.86      299.73    217.99 o
   3  23   5      704.45      779.72    239.91 o
  -2  24   5     1323.70     1544.30    223.67 o
  -1  24   5     1019.20     1012.08    116.58 o
   0  24   5      964.87     1244.60    376.31 o
   1  24   5     1569.53     1836.60    147.07 o
   2  24   5      574.44      530.18    171.74 o
  -8   0   6      127.54      114.45     65.40 o
  -6   0   6     3410.91     4108.75    153.19 o
  -4   0   6    18270.31    17718.18    358.85 o
  -2   0   6     1953.15     1960.19     98.56 o
   0   0   6     3107.64     3313.74    132.11 o
   2   0   6    17238.60    16574.07    351.43 o
   4   0   6    31040.05    30743.84    616.48 o
   6   0   6    20492.46    23169.02    663.57 o
   8   0   6     5527.53     6451.90    257.42 o
  -9   1   6      444.11      297.53     73.24 o
  -8   1   6     1126.55     1039.36     54.00 o
  -7   1   6     2685.36     2895.25     98.47 o
  -6   1   6     3797.92     4304.90     94.16 o
  -5   1   6     4319.80     4523.94     85.00 o
  -4   1   6    11551.39    12271.56    502.20 o
  -3   1   6    13046.33    12165.29    220.39 o
  -2   1   6    29423.78    28077.47    477.89 o
  -1   1   6     4950.34     4464.15    168.64 o
   0   1   6    11655.79     9954.61    158.85 o
   1   1   6       99.66      105.79     10.90 o
   2   1   6    22505.98    21077.98    363.95 o
   3   1   6     2533.14     2332.54     48.45 o
   4   1   6    11927.08    11491.07    184.44 o
   5   1   6     4777.60     4945.66    205.64 o
   6   1   6     3791.41     4322.36    129.25 o
   7   1   6     2286.56     2542.57     97.98 o
   8   1   6      778.51      761.67     75.12 o
   9   1   6     1495.39     1451.35    174.60 o
  -9   2   6       50.11        2.24     65.17 o
  -8   2   6     4417.63     4505.38    125.34 o
  -7   2   6      633.80      642.65     45.79 o
  -6   2   6    10596.37    12304.55    207.12 o
  -5   2   6     2078.48     2313.87     62.67 o
  -4   2   6    35768.06    37169.91    522.37 o
  -3   2   6    11859.72    11706.19    179.25 o
  -2   2   6    66359.15    65848.73   2025.08 o
  -1   2   6    32129.31    31001.27    436.18 o
   0   2   6    53239.73    50730.24   1209.77 o
   1   2   6    32691.59    30042.08    429.86 o
   2   2   6    21565.18    20484.18    382.85 o
   3   2   6    19744.61    17575.49    621.17 o
   4   2   6     6195.49     6336.98    101.72 o
   5   2   6     9474.18     9253.15    161.85 o
   6   2   6      465.63      522.56     40.34 o
   7   2   6     1678.02     1835.20     80.78 o
   8   2   6       70.24      -11.81    119.89 o
   9   2   6      557.78      370.73    185.36 o
  -9   3   6     2893.07     1910.95    240.36 o
  -8   3   6      218.11      166.24     46.25 o
  -7   3   6    14991.89    18151.62    489.62 o
  -6   3   6     1654.77     1626.51     92.82 o
  -5   3   6    33975.92    37996.41    544.16 o
  -4   3   6     4686.62     4872.70    102.87 o
  -3   3   6    78091.13    82933.80   2847.83 o
  -2   3   6     4976.98     4719.21     85.42 o
  -1   3   6    61429.84    60553.83   1485.76 o
   0   3   6    21977.03    19840.64    278.20 o
   1   3   6    64383.50    64353.90   3610.31 o
   2   3   6    11044.73    10621.29    167.17 o
   3   3   6    20415.47    18831.23    254.85 o
   4   3   6     7557.37     7342.89    314.17 o
   5   3   6     6028.57     5969.28    118.08 o
   6   3   6      946.65      932.80     70.92 o
   7   3   6      562.45      550.37     55.80 o
   8   3   6      330.85      337.00    117.20 o
   9   3   6       21.27     -179.83    179.83 o
  -9   4   6      354.28      173.11    122.87 o
  -8   4   6      500.23      547.32     63.86 o
  -7   4   6      453.80      467.52    103.58 o
  -6   4   6     2555.40     2694.75     72.76 o
  -5   4   6     1188.69     1322.80    111.88 o
  -4   4   6     9420.21     9286.78    152.23 o
  -3   4   6      106.62      180.64     26.16 o
  -2   4   6    15980.97    15080.70    223.13 o
  -1   4   6      489.45      478.67     24.55 o
   0   4   6     2341.17     2332.42     65.80 o
   1   4   6     3958.82     3868.45     85.30 o
   2   4   6     1219.38     1261.84     35.35 o
   3   4   6     3347.03     3290.09     87.71 o
   4   4   6        6.97       20.44     38.15 o
   5   4   6      905.42      908.32     57.28 o
   6   4   6       44.80       27.93     38.15 o
   7   4   6        0.37      -38.53     38.53 o
   8   4   6      123.74       78.63     52.32 o
   9   4   6       13.90     -141.68    141.68 o
  -9   5   6      211.99        4.32    164.97 o
  -8   5   6      387.02      285.24     87.22 o
  -7   5   6      831.72      815.32     51.11 o
  -6   5   6        2.66        4.36     27.20 o
  -5   5   6     5157.23     5689.36    238.61 o
  -4   5   6      885.26      909.76     54.57 o
  -3   5   6    10842.08    10382.23    167.38 o
  -2   5   6    13816.89    13078.11    204.16 o
  -1   5   6    12618.92    12222.13    196.34 o
   0   5   6      859.51      836.92     38.23 o
   1   5   6    29360.40    29220.29    496.96 o
   2   5   6    12305.18    11436.35    195.86 o
   3   5   6    10192.35     9886.18    158.43 o
   4   5   6    18177.54    16935.68    427.78 o
   5   5   6     9128.39     9155.04    184.64 o
   6   5   6     3916.65     4400.24     86.48 o
   7   5   6     2834.50     2999.35    106.21 o
   8   5   6      501.56      354.80     95.41 o
  -9   6   6      144.21      152.60    129.50 o
  -8   6   6      193.75      112.64     52.41 o
  -7   6   6       19.35       49.42    136.24 o
  -6   6   6     1239.62     1312.40     58.55 o
  -5   6   6     1579.02     1741.78     55.40 o
  -4   6   6     2392.01     2618.92     59.60 o
  -3   6   6    17522.94    16931.54    400.95 o
  -2   6   6     1461.94     1283.28     39.35 o
  -1   6   6    91160.95    95159.70   2147.05 o
   0   6   6     8893.67     7812.52    129.54 o
   1   6   6   101136.78   108521.44   3894.78 o
   2   6   6    20113.74    20158.01    667.32 o
   3   6   6    58929.27    57888.95   1042.06 o
   4   6   6     9090.28     8530.21    535.35 o
   5   6   6    28231.12    29317.23    372.59 o
   6   6   6     2682.34     2727.64     81.72 o
   7   6   6     7811.59     8986.54    265.61 o
   8   6   6     1384.60     1358.56    174.59 o
  -8   7   6      206.91      142.93     62.68 o
  -7   7   6      621.74      520.51     46.87 o
  -6   7   6     2629.83     2858.93    114.76 o
  -5   7   6     2137.23     2407.65     98.35 o
  -4   7   6    13254.99    13522.27    335.75 o
  -3   7   6     3972.10     3970.18     80.11 o
  -2   7   6    41167.04    40838.14    564.31 o
  -1   7   6     2755.80     2672.25     59.22 o
   0   7   6    65865.60    65594.95    957.18 o
   1   7   6     3368.48     2894.52     86.97 o
   2   7   6    58651.64    58768.11   1140.28 o
   3   7   6     1563.61     1383.19    109.25 o
   4   7   6    41435.34    40855.63   1788.61 o
   5   7   6      586.69      567.57     84.52 o
   6   7   6    13236.32    14796.42    375.65 o
   7   7   6        8.02      -18.79     54.49 o
   8   7   6     3800.51     3018.16    300.72 o
  -8   8   6      614.17      518.79     69.17 o
  -7   8   6      225.41      163.96    188.04 o
  -6   8   6     3102.82     3231.23     92.95 o
  -5   8   6     2568.36     2578.39    224.11 o
  -4   8   6     6137.07     6398.51    222.52 o
  -3   8   6     5515.51     5326.24    233.55 o
  -2   8   6    13824.90    13693.45    605.19 o
  -1   8   6     9883.01     8840.26    296.91 o
   0   8   6    24753.36    21470.43    384.26 o
   1   8   6    12545.48    11853.34    674.62 o
   2   8   6    17370.91    15816.59    299.21 o
   3   8   6     8964.04     8473.38    185.46 o
   4   8   6     8189.54     7675.92    175.14 o
   5   8   6     4217.31     4246.00    112.26 o
   6   8   6     2523.10     2561.15    108.94 o
   7   8   6     1000.05      957.11     57.38 o
   8   8   6     1013.16      665.41    179.99 o
  -8   9   6      223.32      -77.97     84.48 o
  -7   9   6      135.99      106.66     32.26 o
  -6   9   6      109.40       70.85     32.70 o
  -5   9   6      307.27      305.27     32.71 o
  -4   9   6      152.56      147.16     27.25 o
  -3   9   6       25.24       16.35     32.70 o
  -2   9   6      843.54      885.35     37.90 o
  -1   9   6      252.12      397.32     84.50 o
   0   9   6     2597.15     2290.53     80.19 o
   1   9   6     3512.93     3755.48    104.17 o
   2   9   6      460.37      313.90    109.07 o
   3   9   6     4453.63     4229.45    241.30 o
   4   9   6     1976.62     1994.53     66.68 o
   5   9   6     5286.54     5339.18    148.05 o
   6   9   6      141.16      118.94     32.70 o
   7   9   6     2782.90     3259.13    510.85 o
   8   9   6       20.95       32.70    141.68 o
  -8  10   6     2014.10     1877.82    158.31 o
  -7  10   6      582.32      526.20    111.77 o
  -6  10   6     7126.49     7842.72    285.43 o
  -5  10   6      935.16      867.36     43.64 o
  -4  10   6    11866.05    12613.87    254.38 o
  -3  10   6       72.44      109.00     32.70 o
  -2  10   6    18737.81    17793.93    495.89 o
  -1  10   6      971.31      863.79     44.39 o
   0  10   6    10338.44     9634.81    189.60 o
   1  10   6    10573.46    10219.29    227.22 o
   2  10   6    14504.91    13941.26    332.34 o
   3  10   6     3851.71     3401.26    205.43 o
   4  10   6     1149.76     1128.88    144.61 o
   5  10   6     3135.29     3087.80    418.33 o
   6  10   6       20.50       29.77     79.02 o
   7  10   6      672.98      609.35    101.38 o
   8  10   6      164.47      -87.20    256.15 o
  -8  11   6       79.11      103.63     96.00 o
  -7  11   6     5627.56     6100.67    199.02 o
  -6  11   6       32.45       65.77     40.87 o
  -5  11   6    14141.08    15952.83    304.34 o
  -4  11   6      385.35      430.70     43.61 o
  -3  11   6    29062.12    30377.99    650.43 o
  -2  11   6     7646.98     7306.76    347.07 o
  -1  11   6    41839.82    41531.74    870.93 o
   0  11   6    16016.34    14885.45    275.81 o
   1  11   6    20485.94    19714.55    369.90 o
   2  11   6    20002.26    20123.62    554.61 o
   3  11   6    10269.04     9425.77    958.12 o
   4  11   6     5448.21     5090.88    257.78 o
   5  11   6     2596.36     2391.72    183.07 o
   6  11   6     4081.83     4322.23    218.85 o
   7  11   6      748.93      763.23     91.06 o
   8  11   6      843.97      703.46    245.39 o
  -8  12   6     1500.65     1304.04    180.06 o
  -7  12   6       55.09      165.07     67.68 o
  -6  12   6     5595.93     6164.95    871.18 o
  -5  12   6      944.77      965.50     49.09 o
  -4  12   6    11585.13    12707.11    309.26 o
  -3  12   6     7228.21     7478.74    197.97 o
  -2  12   6    16288.16    17248.96    982.95 o
  -1  12   6    18133.25    18158.38   1047.97 o
   0  12   6     7845.96     7880.50    606.24 o
   1  12   6    27762.60    25941.82    503.83 o
   2  12   6     3363.44     3207.41    137.90 o
   3  12   6    13307.23    12887.40    925.11 o
   4  12   6       67.22        5.45     81.75 o
   5  12   6     6513.16     6736.18   1261.93 o
   6  12   6        3.25       49.74     55.79 o
   7  12   6     1678.46     1711.75    259.23 o
   8  12   6       62.92      185.29    316.08 o
  -7  13   6      373.36      258.34    106.30 o
  -6  13   6      300.95      248.20     69.55 o
  -5  13   6       99.41      134.52     31.64 o
  -4  13   6     1222.28     1085.90     65.48 o
  -3  13   6      315.85      305.28     43.61 o
  -2  13   6     5006.22     4449.28    145.34 o
  -1  13   6      470.04      444.67     70.89 o
   0  13   6     6583.74     6452.18    147.13 o
   1  13   6     1198.84     1112.71     50.38 o
   2  13   6     7141.73     7637.49    530.66 o
   3  13   6     3084.38     2997.27     82.24 o
   4  13   6     3285.56     3565.90    251.58 o
   5  13   6     3584.68     3110.25    429.34 o
   6  13   6     1298.55     1047.74     92.75 o
   7  13   6     1836.58     1826.19    165.49 o
  -7  14   6       11.03      -18.84     65.91 o
  -6  14   6       68.57       93.38     83.33 o
  -5  14   6       70.49      120.29     84.47 o
  -4  14   6       18.38      -10.90     32.70 o
  -3  14   6        6.48       54.49     32.70 o
  -2  14   6     1041.27      887.78     45.82 o
  -1  14   6      191.72      260.91     70.86 o
   0  14   6     2365.75     2268.74     72.82 o
   1  14   6       30.63      -14.82     48.05 o
   2  14   6     2377.43     2414.07    284.19 o
   3  14   6     1267.98     1312.47     57.30 o
   4  14   6     4414.53     5496.96    339.45 o
   5  14   6      692.27      523.60    190.86 o
   6  14   6     3432.71     2990.72    273.33 o
   7  14   6      186.62      141.08    201.66 o
  -7  15   6     2020.27     1939.43    146.07 o
  -6  15   6       10.47      -53.16     67.37 o
  -5  15   6     4334.28     4696.70    651.21 o
  -4  15   6      626.29      663.26     70.89 o
  -3  15   6    10342.22    11607.60    297.63 o
  -2  15   6     4012.68     4578.86    205.31 o
  -1  15   6     7268.96     7750.12    519.48 o
   0  15   6     9252.35     9235.50    201.29 o
   1  15   6     3666.08     3368.41    298.30 o
   2  15   6     9183.75    10092.89   1588.85 o
   3  15   6       10.55       27.25     21.80 o
   4  15   6     5782.56     6348.00    394.69 o
   5  15   6      431.04      637.84    185.35 o
   6  15   6     2063.79     1799.40    496.81 o
   7  15   6      457.84      252.56    269.85 o
  -7  16   6       93.83      -16.35    103.55 o
  -6  16   6     7459.37     9165.03   1379.60 o
  -5  16   6      268.61      238.23     89.94 o
  -4  16   6    17823.95    21127.90   2554.19 o
  -3  16   6      615.74      447.10    117.24 o
  -2  16   6    26168.76    27789.20   2318.33 o
  -1  16   6     1107.71     1038.52     60.31 o
   0  16   6    18322.36    20510.52    409.44 o
   1  16   6     2675.54     2757.46    336.16 o
   2  16   6     8330.49     9167.93    734.20 o
   3  16   6     1762.61     1785.26     65.51 o
   4  16   6     1516.62     1942.90    196.47 o
   5  16   6     1317.24     1391.30    201.87 o
   6  16   6       35.81       29.06    166.21 o
  -6  17   6        1.39       84.28     93.94 o
  -5  17   6     4835.71     5586.88    530.94 o
  -4  17   6        0.07       32.70     79.67 o
  -3  17   6     8977.50    10074.37   1273.11 o
  -2  17   6        5.07      -39.24     39.24 o
  -1  17   6     9648.83     9810.28    418.52 o
   0  17   6       75.33       70.85     49.05 o
   1  17   6     7881.44     8503.05   1635.13 o
   2  17   6       14.19      -20.24     20.24 o
   3  17   6     4121.56     3896.21    120.39 o
   4  17   6        1.96        5.45    136.23 o
   5  17   6      132.38        0.00    125.35 o
   6  17   6       10.93       16.35     97.48 o
  -6  18   6       42.71       43.60     81.74 o
  -5  18   6       48.61       63.47     91.58 o
  -4  18   6      193.02      170.78    105.66 o
  -3  18   6       61.17      -46.32    209.81 o
  -2  18   6       21.48      -13.87     41.86 o
  -1  18   6      402.32      271.14     73.60 o
   0  18   6       42.67       47.23     45.76 o
   1  18   6      509.57      417.94     62.70 o
   2  18   6       20.74      -23.98     33.59 o
   3  18   6      364.98      185.34     38.16 o
   4  18   6       97.69       38.15     98.10 o
   5  18   6      164.47      179.85    179.85 o
   6  18   6      287.25      168.97     81.76 o
  -5  19   6      158.38      432.79    474.16 o
  -4  19   6      625.84      612.23    102.18 o
  -3  19   6      217.67      166.80    100.78 o
  -2  19   6     1927.15     1940.72    100.15 o
  -1  19   6     1138.93     1106.45    169.12 o
   0  19   6     4412.01     5536.21    818.32 o
   1  19   6     2051.87     2100.85    253.92 o
   2  19   6     4862.51     5919.21    572.17 o
   3  19   6     1781.75     1533.85     65.50 o
   4  19   6     3488.11     4061.70    470.13 o
   5  19   6      962.36      813.25    171.80 o
  -5  20   6      833.49      649.46    138.82 o
  -4  20   6        0.84       38.15    179.83 o
  -3  20   6     2773.82     2736.10    666.52 o
  -2  20   6        1.09      -18.22     62.67 o
  -1  20   6     5433.02     6825.71    851.83 o
   0  20   6        4.10       -4.74     44.19 o
   1  20   6     7380.31     9480.44   1344.60 o
   2  20   6       86.53        9.91     34.57 o
   3  20   6     6888.80     8960.48    334.51 o
   4  20   6       77.12       -5.45    114.44 o
   5  20   6     3691.36     3285.29    366.25 o
  -4  21   6     1146.15     1109.91    245.46 o
  -3  21   6      322.86      387.24    113.06 o
  -2  21   6     3406.15     3864.49    404.51 o
  -1  21   6      461.82      382.23     98.13 o
   0  21   6     5240.07     6670.24   1352.60 o
   1  21   6      871.66      760.52    267.23 o
   2  21   6     5411.68     7446.46    972.05 o
   3  21   6      515.69      676.03    212.62 o
   4  21   6     3667.23     4072.32    541.19 o
  -4  22   6      517.96      556.19    158.44 o
  -3  22   6      809.36      701.43    144.24 o
  -2  22   6      384.12      307.68     59.65 o
  -1  22   6     1235.47     1221.44    102.17 o
   0  22   6     1102.45     1014.86    267.28 o
   1  22   6     1829.38     2270.63    491.25 o
   2  22   6      356.70      329.14    139.00 o
   3  22   6     2139.68     2341.65    324.84 o
   4  22   6      610.17      373.88    129.62 o
  -3  23   6       16.00      -46.94    134.21 o
  -2  23   6      110.89       70.32     81.75 o
  -1  23   6        1.74       16.35     68.24 o
   0  23   6      347.91      357.09     99.50 o
   1  23   6        0.04      -41.71    136.23 o
   2  23   6      752.59      620.41    182.67 o
   3  23   6        1.08      299.71    208.08 o
  -2  24   6     1147.38     1306.43    204.81 o
  -1  24   6      346.18      410.02    105.67 o
   0  24   6      580.86      648.79    124.08 o
   1  24   6      370.70      306.72    102.86 o
   2  24   6      636.82      601.36    152.14 o
  -9   0   7     1078.57     1107.23    218.17 o
  -7   0   7     8526.71     9976.39    340.79 o
  -5   0   7    22681.38    24253.01    499.31 o
  -3   0   7    71012.77    79657.77   2652.60 o
  -1   0   7    34201.13    32673.68   1160.78 o
   1   0   7   113360.35   120689.05   2238.29 o
   3   0   7    33611.92    30424.52    519.29 o
   5   0   7    10690.72    11191.54    270.67 o
   7   0   7     1164.02     1276.63    114.57 o
   9   0   7       26.49      -38.15    152.58 o
  -9   1   7      983.84      590.08    101.71 o
  -8   1   7     1037.62      796.75     59.69 o
  -7   1   7     4937.97     5355.62    152.93 o
  -6   1   7     6696.21     7481.50    153.00 o
  -5   1   7    11688.56    12783.31    203.32 o
  -4   1   7    46631.61    49324.56    686.23 o
  -3   1   7    37278.98    38763.84    784.74 o
  -2   1   7    44498.75    42341.38    698.47 o
  -1   1   7    27565.42    25390.01    862.85 o
   0   1   7    25982.96    24574.46    420.77 o
   1   1   7    33435.62    30296.94    395.57 o
   2   1   7    40295.56    38856.64    467.74 o
   3   1   7    13472.53    12110.68    183.72 o
   4   1   7    11929.44    12046.71    174.40 o
   5   1   7     5429.02     5442.40    197.54 o
   6   1   7     2397.81     2776.23     90.73 o
   7   1   7     1398.33     1529.66     76.88 o
   8   1   7       61.02       14.93     43.20 o
   9   1   7      422.13      174.44    125.38 o
  -9   2   7        0.25       55.08    125.33 o
  -8   2   7     1876.38     1734.88     92.80 o
  -7   2   7       91.86      152.26     73.57 o
  -6   2   7     6700.53     7278.63    249.84 o
  -5   2   7     1808.96     2020.18     62.82 o
  -4   2   7    24359.35    25188.75    361.48 o
  -3   2   7    16394.95    15942.85    431.97 o
  -2   2   7    45403.61    43218.26   1199.31 o
  -1   2   7    11864.43    10256.68    235.70 o
   0   2   7    76206.27    76451.30   2236.91 o
   1   2   7    37061.15    34960.18   1094.65 o
   2   2   7    11918.02    11669.92    234.60 o
   3   2   7     2405.72     2249.34     57.46 o
   4   2   7     5422.88     5213.36    162.05 o
   5   2   7      812.34      806.17     38.57 o
   6   2   7      706.76      730.11     73.62 o
   7   2   7        5.49       24.65     54.49 o
   8   2   7      194.59      192.52     73.58 o
   9   2   7       54.32      147.14    201.63 o
  -9   3   7      104.32       47.74     95.42 o
  -8   3   7      303.17      324.71     68.14 o
  -7   3   7      285.95      207.13     36.28 o
  -6   3   7        5.13       29.29     70.84 o
  -5   3   7     1068.52     1079.19     47.20 o
  -4   3   7     1759.63     1838.09     62.83 o
  -3   3   7      647.91      625.44     26.19 o
  -2   3   7     6270.76     5812.08    104.78 o
  -1   3   7     1947.04     1943.70     40.51 o
   0   3   7     4589.06     3710.03     85.46 o
   1   3   7    12262.07    11582.79    176.41 o
   2   3   7    12437.21    11193.98    259.82 o
   3   3   7     9036.40     8841.71    127.54 o
   4   3   7     2250.11     2240.42     46.36 o
   5   3   7    11016.06    11094.65    403.32 o
   6   3   7      687.05      825.97     68.17 o
   7   3   7     3795.71     4248.22    210.59 o
   8   3   7       52.78       55.21     38.47 o
  -9   4   7        5.86     -134.75    136.23 o
  -8   4   7      254.04      170.14     40.33 o
  -7   4   7      146.92       79.94     40.33 o
  -6   4   7     1286.55     1396.25     56.15 o
  -5   4   7     1717.11     1800.24    125.61 o
  -4   4   7     8653.76     9140.95    149.05 o
  -3   4   7     7477.84     7360.03    182.15 o
  -2   4   7    33846.54    32993.64   1880.60 o
  -1   4   7    26450.45    26274.28    406.48 o
   0   4   7    65318.46    66448.68   1510.31 o
   1   4   7    26479.59    26315.02    365.08 o
   2   4   7    70027.41    71269.80   1047.40 o
   3   4   7    15907.19    15119.87    665.69 o
   4   4   7    58721.25    57819.05    795.89 o
   5   4   7     4118.50     4272.62    219.09 o
   6   4   7    22513.41    26357.17    521.19 o
   7   4   7      602.48      636.31     49.07 o
   8   4   7     6658.74     7982.28    265.87 o
  -9   5   7      166.88       49.69    220.73 o
  -8   5   7     1858.84     1757.35    131.00 o
  -7   5   7      359.72      383.40     48.36 o
  -6   5   7     7461.08     8425.61    357.13 o
  -5   5   7      111.00       97.36    100.83 o
  -4   5   7    17499.91    17853.43    737.27 o
  -3   5   7     2633.86     2540.31     54.65 o
  -2   5   7    21616.39    21177.10    442.56 o
  -1   5   7    11063.18    10132.88    198.06 o
   0   5   7    26300.86    25628.46    358.48 o
   1   5   7    30610.91    29896.70    837.64 o
   2   5   7     8148.94     8184.77    174.29 o
   3   5   7    22658.46    21364.18    392.53 o
   4   5   7     3908.47     3819.55    115.07 o
   5   5   7    15240.90    15300.01    435.72 o
   6   5   7     1433.63     1581.49     76.41 o
   7   5   7     5439.91     5746.86    171.57 o
   8   5   7      199.75      176.23     66.53 o
  -8   6   7     3203.54     3253.12    311.51 o
  -7   6   7     2074.53     2439.24    114.67 o
  -6   6   7    13715.74    15235.35    600.06 o
  -5   6   7     4996.07     5138.47    123.36 o
  -4   6   7    17210.88    18169.89    290.14 o
  -3   6   7     8404.77     8171.23    414.21 o
  -2   6   7    17215.92    16419.56   1020.01 o
  -1   6   7    16428.56    15126.15    202.66 o
   0   6   7    14314.90    13805.49    895.10 o
   1   6   7     7767.65     7136.07    655.79 o
   2   6   7     4621.31     4655.30    170.34 o
   3   6   7     3655.58     3506.49    189.08 o
   4   6   7      105.73      152.31     19.27 o
   5   6   7     1227.91     1243.95     79.13 o
   6   6   7      250.10      283.44     27.21 o
   7   6   7      125.15      148.39     51.77 o
   8   6   7       97.42      207.09    130.80 o
  -8   7   7      256.20      174.78     98.11 o
  -7   7   7     9735.67    11883.87    285.84 o
  -6   7   7        3.33       49.73     28.04 o
  -5   7   7    17543.77    18968.30    310.81 o
  -4   7   7      648.59      623.72     29.71 o
  -3   7   7    26625.61    27760.45    722.90 o
  -2   7   7     1204.66     1210.23     37.93 o
  -1   7   7    20359.96    18551.88    250.50 o
   0   7   7       40.20        7.72     22.17 o
   1   7   7     8796.77     8368.85    537.30 o
   2   7   7        1.13       29.76     24.82 o
   3   7   7     2671.48     2571.80    188.76 o
   4   7   7        0.08       -7.13     23.11 o
   5   7   7       60.23       47.56     27.25 o
   6   7   7       21.31      -10.90     51.70 o
   7   7   7       93.59       73.06     26.79 o
   8   7   7       69.32      -27.25    163.49 o
  -8   8   7     1908.41     2014.28    341.16 o
  -7   8   7     1100.89     1150.31    144.56 o
  -6   8   7     3987.84     4421.26    350.22 o
  -5   8   7     4142.53     4441.54    106.71 o
  -4   8   7     2721.00     2713.26     64.59 o
  -3   8   7    10177.94    10537.31    262.72 o
  -2   8   7       39.67       53.41     38.15 o
  -1   8   7    14233.66    13313.46    225.45 o
   0   8   7      503.56      550.93     31.05 o
   1   8   7    10071.63     9327.69    266.19 o
   2   8   7     3179.11     3202.47     90.38 o
   3   8   7     4778.74     4368.76    133.82 o
   4   8   7     4599.27     4345.00    372.75 o
   5   8   7      547.90      552.78     31.46 o
   6   8   7     4910.01     5319.49    167.57 o
   7   8   7      430.06      368.65     37.33 o
   8   8   7     1854.15     1659.27    196.49 o
  -8   9   7      316.32      192.72     81.76 o
  -7   9   7      332.33      228.78    122.65 o
  -6   9   7     1161.68     1047.53     49.10 o
  -5   9   7       14.21       67.03     30.05 o
  -4   9   7     3535.18     3742.12    166.95 o
  -3   9   7     2988.51     2964.74     74.33 o
  -2   9   7    12171.39    11925.53    239.61 o
  -1   9   7    11586.29     9941.91    252.70 o
   0   9   7    13022.01    12368.59    242.78 o
   1   9   7    28980.24    30854.30    758.81 o
   2   9   7    17224.40    17865.56    352.30 o
   3   9   7    27088.87    27139.97   1158.57 o
   4   9   7      359.83      325.55     70.87 o
   5   9   7    16792.45    17460.57    349.40 o
   6   9   7      565.41      570.07     29.99 o
   7   9   7     8760.55     9786.19    692.20 o
   8   9   7       55.99       38.15    119.89 o
  -8  10   7        3.90      -89.13     89.13 o
  -7  10   7      237.50      118.05     42.38 o
  -6  10   7       60.99       81.74     32.70 o
  -5  10   7      950.03      916.45     54.55 o
  -4  10   7      214.20      261.64     38.16 o
  -3  10   7     3711.32     3806.31    104.06 o
  -2  10   7     2621.91     2587.50     82.06 o
  -1  10   7     3726.77     3748.09     98.70 o
   0  10   7     9357.54     9189.44    235.04 o
   1  10   7     4773.43     4735.24    125.53 o
   2  10   7    36178.75    39393.81   1008.48 o
   3  10   7      100.77       82.98     46.33 o
   4  10   7    20559.33    20874.35    414.82 o
   5  10   7      260.58      276.68    103.57 o
   6  10   7    11026.74    12946.66    308.51 o
   7  10   7      136.56      145.38     87.20 o
   8  10   7     3113.76     2546.10    300.51 o
  -8  11   7       21.90     -104.47    160.76 o
  -7  11   7      470.97      320.68     61.69 o
  -6  11   7      227.09      179.87     32.70 o
  -5  11   7      221.25      261.63     32.70 o
  -4  11   7     2254.60     2365.87     81.96 o
  -3  11   7       40.93       32.70     32.70 o
  -2  11   7     3356.33     3362.87     91.11 o
  -1  11   7     1344.40     1366.92    109.20 o
   0  11   7     2999.73     2840.87    156.00 o
   1  11   7     1575.33     1599.94     55.33 o
   2  11   7     2028.65     2251.42    114.76 o
   3  11   7     1088.48      946.86     70.94 o
   4  11   7       18.11       33.06     20.49 o
   5  11   7      720.57      629.88    141.79 o
   6  11   7       14.91       -4.02     32.14 o
   7  11   7      467.09      387.07     76.64 o
   8  11   7       92.92       76.30    201.64 o
  -8  12   7     1455.39     1287.61    229.15 o
  -7  12   7      479.56      372.25    250.78 o
  -6  12   7     3032.56     3200.15    297.86 o
  -5  12   7     2107.83     2108.10     71.00 o
  -4  12   7     6923.97     7140.10    175.76 o
  -3  12   7     6901.71     6831.32    197.85 o
  -2  12   7     7725.49     7935.44    183.22 o
  -1  12   7    11724.51    12034.67    287.95 o
   0  12   7    10529.09    10271.11    345.61 o
   1  12   7    13722.12    13527.35    349.77 o
   2  12   7     1897.89     1719.26     89.25 o
   3  12   7     4006.06     3667.43    391.54 o
   4  12   7     1992.96     1919.54    107.46 o
   5  12   7      565.85      632.79    133.59 o
   6  12   7      477.61      355.94    133.57 o
   7  12   7       80.65      161.31    106.27 o
  -7  13   7     1089.57      957.90    122.73 o
  -6  13   7     2024.32     2106.16    108.36 o
  -5  13   7     3752.84     3823.68    109.40 o
  -4  13   7     9364.38    10603.53    253.25 o
  -3  13   7     5143.76     5427.74    169.96 o
  -2  13   7    18216.34    18353.46    944.70 o
  -1  13   7     8530.43     8868.79    256.22 o
   0  13   7    25732.89    27330.80    642.19 o
   1  13   7     4510.09     4215.97    139.78 o
   2  13   7    21561.05    22735.38   1062.98 o
   3  13   7     2790.42     2345.56    136.68 o
   4  13   7     8670.10     9305.30    838.85 o
   5  13   7      513.42      542.34    113.93 o
   6  13   7     2332.69     2019.51    141.99 o
   7  13   7      206.75      174.85     62.68 o
  -7  14   7     1192.61     1007.10    117.28 o
  -6  14   7      136.90       79.46     89.93 o
  -5  14   7     5382.23     6188.55    514.97 o
  -4  14   7      156.76      196.21     54.50 o
  -3  14   7    13973.10    14569.45    370.88 o
  -2  14   7     1536.76     1421.09     62.91 o
  -1  14   7    19575.13    19742.60    407.41 o
   0  14   7      990.25      963.06     57.29 o
   1  14   7    20043.53    20722.97    580.68 o
   2  14   7      905.71     1000.64    237.30 o
   3  14   7     9961.56     9858.83   1311.45 o
   4  14   7      929.67      897.76    185.46 o
   5  14   7     3921.00     3898.75    218.86 o
   6  14   7      536.25      417.22    122.67 o
   7  14   7      597.83      535.08    128.12 o
  -7  15   7      490.77      436.13    103.58 o
  -6  15   7     1468.04     1208.39    114.35 o
  -5  15   7     1791.34     1768.64     72.50 o
  -4  15   7     5195.01     5451.07    186.27 o
  -3  15   7     4338.28     4566.28    147.83 o
  -2  15   7    11390.97    11499.29    598.95 o
  -1  15   7     9978.63    10288.09    233.49 o
   0  15   7    14863.52    14733.96    343.83 o
   1  15   7     3884.35     3971.17    108.65 o
   2  15   7    10060.43    10654.65   1005.87 o
   3  15   7     4415.60     4558.63    112.68 o
   4  15   7     3900.65     4152.85    209.54 o
   5  15   7     1871.33     1831.45    403.97 o
   6  15   7      461.67      252.59     78.02 o
   7  15   7      725.92      785.18    190.84 o
  -7  16   7       94.87       49.05     92.65 o
  -6  16   7      781.77      724.58    299.92 o
  -5  16   7      750.12      669.17    111.79 o
  -4  16   7     1000.09      897.74    160.92 o
  -3  16   7     3101.35     3110.78    131.21 o
  -2  16   7     1753.07     1519.20     67.67 o
  -1  16   7     4219.24     4452.81    124.35 o
   0  16   7       74.85      105.01     73.57 o
   1  16   7     5847.43     5644.35    551.26 o
   2  16   7       81.57       46.32     46.24 o
   3  16   7     2671.83     2652.69    319.67 o
   4  16   7      170.67      167.42     73.32 o
   5  16   7      842.94      739.90    117.19 o
   6  16   7       36.10       28.03     71.46 o
  -6  17   7      309.55      224.46     82.38 o
  -5  17   7       21.47      362.83    228.88 o
  -4  17   7      837.27      884.70    245.42 o
  -3  17   7      114.97       98.10     50.60 o
  -2  17   7     1997.00     2198.60     83.77 o
  -1  17   7      943.00      887.23     61.48 o
   0  17   7     2577.72     2648.29    379.79 o
   1  17   7     6446.69     7223.00    941.04 o
   2  17   7      811.51      986.19     88.45 o
   3  17   7     7883.98     8141.24    201.48 o
   4  17   7      201.39      333.76     90.80 o
   5  17   7     3626.38     4167.98    278.66 o
   6  17   7        1.09      -40.55     79.60 o
  -6  18   7        4.27       54.49    108.99 o
  -5  18   7      954.90      816.29    158.51 o
  -4  18   7      233.98      188.40    168.97 o
  -3  18   7     2669.83     2506.88    149.37 o
  -2  18   7     1014.89      890.73     57.47 o
  -1  18   7     3773.75     3939.78    232.50 o
   0  18   7     2733.76     2886.74    448.12 o
   1  18   7     2395.41     2490.03    191.20 o
   2  18   7     5206.05     5872.89   1232.53 o
   3  18   7      810.73      734.44     70.90 o
   4  18   7     3765.99     3839.20    492.15 o
   5  18   7      161.71      161.38    107.88 o
   6  18   7     2479.78     2178.81    245.73 o
  -5  19   7      750.00      526.98    234.47 o
  -4  19   7     1271.40     1200.37    199.13 o
  -3  19   7      775.37      810.19    111.79 o
  -2  19   7     3220.92     3378.24    138.99 o
  -1  19   7      558.46      597.76    128.13 o
   0  19   7     4151.86     4718.78    777.02 o
   1  19   7       11.80        3.71    100.81 o
   2  19   7     3623.10     4142.33    776.53 o
   3  19   7      439.18      396.82     49.06 o
   4  19   7     1938.87     1616.12    281.13 o
   5  19   7      659.77      471.80    111.01 o
  -5  20   7      112.13       98.46    139.91 o
  -4  20   7     1965.96     1819.96    660.51 o
  -3  20   7      477.96      199.70     95.74 o
  -2  20   7     1135.51      920.39     98.19 o
  -1  20   7     1155.09     1037.87     92.74 o
   0  20   7      562.08      425.48     61.32 o
   1  20   7     1773.90     1918.11    278.39 o
   2  20   7       61.89       11.32     79.68 o
   3  20   7     1146.12     1450.69    321.85 o
   4  20   7        1.18     -179.83    179.83 o
   5  20   7      739.64      376.24    196.30 o
  -4  21   7       93.99       58.18    127.87 o
  -3  21   7      546.29      649.45    427.98 o
  -2  21   7       80.83       66.49     60.99 o
  -1  21   7      152.48      186.18     87.20 o
   0  21   7       43.53       35.10     64.16 o
   1  21   7        9.21      113.89     66.84 o
   2  21   7      124.29      108.83     49.98 o
   3  21   7      226.70      374.72    245.27 o
   4  21   7        8.97       46.49     93.88 o
  -4  22   7       80.64       50.82    220.71 o
  -3  22   7      233.41      297.22    101.87 o
  -2  22   7       29.39      121.98    155.31 o
  -1  22   7      471.77      452.33     71.24 o
   0  22   7      608.06      721.48     98.45 o
   1  22   7      591.06      612.62    158.11 o
   2  22   7     1325.38     1824.17    297.33 o
   3  22   7      470.20      358.39    114.91 o
  -3  23   7      161.62      168.10    258.88 o
  -2  23   7      246.00      325.79    201.67 o
  -1  23   7      923.75      981.06    196.33 o
   0  23   7      546.92      439.04    182.64 o
   1  23   7     1933.31     2486.20    332.97 o
   2  23   7      523.66      275.98    109.77 o
   3  23   7     2498.74     3406.06    447.78 o
  -1  24   7      336.87      403.51    126.26 o
   0  24   7      274.41      411.41    171.69 o
   1  24   7      227.99      -56.84    134.72 o
  -8   0   8      299.75      201.68     87.21 o
  -6   0   8      196.44      136.26     43.60 o
  -4   0   8      991.05     1025.99     49.12 o
  -2   0   8     4929.02     4629.35    192.66 o
   0   0   8    11910.97    10345.46    274.76 o
   2   0   8    29364.13    27425.28    576.16 o
   4   0   8    26603.18    26411.20    554.24 o
   6   0   8    10189.53    10386.93    297.56 o
   8   0   8     3015.41     3327.64    202.17 o
  -9   1   8      217.72       31.07     92.66 o
  -8   1   8      169.71      144.09     61.30 o
  -7   1   8       53.14       19.53     44.35 o
  -6   1   8      562.54      545.34     59.98 o
  -5   1   8      237.21      240.83     43.61 o
  -4   1   8     6636.16     6543.51    126.82 o
  -3   1   8     6585.54     6311.21    198.42 o
  -2   1   8    13519.57    12614.93    328.52 o
  -1   1   8    22461.23    21041.33    549.95 o
   0   1   8     1123.99      889.14     76.50 o
   1   1   8    43287.23    42933.81    715.96 o
   2   1   8     9647.12     8475.62    180.48 o
   3   1   8    27131.33    26249.29    390.07 o
   4   1   8    14642.51    14600.35    234.05 o
   5   1   8    17749.53    17906.49    284.99 o
   6   1   8    11067.55    11389.69    216.21 o
   7   1   8     3829.15     4428.26    164.10 o
   8   1   8     2763.98     2979.24    121.63 o
  -9   2   8       32.42       32.05     79.83 o
  -8   2   8       20.69       -3.23     51.91 o
  -7   2   8      142.81       53.51     40.33 o
  -6   2   8      160.77      147.16     33.59 o
  -5   2   8      458.34      450.29     48.37 o
  -4   2   8     2388.51     2404.58     66.93 o
  -3   2   8     1984.87     1913.89     53.61 o
  -2   2   8    14520.30    13252.56    239.84 o
  -1   2   8      510.24      563.25     26.19 o
   0   2   8    14730.28    13451.39    456.68 o
   1   2   8    16314.03    15094.05    206.55 o
   2   2   8    20068.57    18993.76    240.04 o
   3   2   8    10023.05     9389.91    238.23 o
   4   2   8    14267.44    14451.69    226.02 o
   5   2   8    10110.94    10202.57    355.88 o
   6   2   8     4115.22     3964.98     98.64 o
   7   2   8     3098.56     3499.83    131.18 o
   8   2   8      688.93      568.82     75.11 o
  -9   3   8      294.74      135.02    109.75 o
  -8   3   8      697.43      717.37    133.59 o
  -7   3   8      388.94      371.78     51.93 o
  -6   3   8     4229.84     4473.97    172.46 o
  -5   3   8        1.12       40.87     28.04 o
  -4   3   8    12927.27    13201.43    207.34 o
  -3   3   8      606.76      591.18     38.18 o
  -2   3   8    20100.73    19032.50    271.84 o
  -1   3   8     8533.44     8075.11    137.33 o
   0   3   8    21674.09    19573.03    454.34 o
   1   3   8    16891.98    16106.94    725.52 o
   2   3   8     6931.39     6597.04    109.11 o
   3   3   8     4232.02     3975.35     73.05 o
   4   3   8     2929.68     2954.11     59.13 o
   5   3   8     2905.72     2823.20    106.64 o
   6   3   8      147.38      126.78     34.05 o
   7   3   8      433.62      474.23     56.30 o
   8   3   8       33.81       40.16     84.47 o
  -9   4   8     2238.44     2098.97    177.99 o
  -8   4   8      373.99      288.97     48.07 o
  -7   4   8    11227.21    13880.83    264.47 o
  -6   4   8       88.62      119.90     29.25 o
  -5   4   8    25258.94    29002.54    444.79 o
  -4   4   8      466.53      506.91     65.44 o
  -3   4   8    57733.51    56870.89   1831.54 o
  -2   4   8     2824.77     2768.21     73.96 o
  -1   4   8   118246.27   122756.48   5578.03 o
   0   4   8     5502.00     4985.78    157.17 o
   1   4   8    77869.34    79295.92   1370.46 o
   2   4   8    30432.61    30496.42    977.31 o
   3   4   8    34061.28    33702.40    539.57 o
   4   4   8     9060.33     9158.79    242.78 o
   5   4   8     8555.22     8929.83    668.96 o
   6   4   8     2277.67     2350.27    204.85 o
   7   4   8     1004.61     1104.79     62.56 o
   8   4   8      186.73       95.38     68.13 o
  -8   5   8     3007.12     2866.19    180.31 o
  -7   5   8        0.60      -32.18     32.18 o
  -6   5   8    14584.66    16181.93    280.55 o
  -5   5   8      205.66      312.81     92.66 o
  -4   5   8    24311.72    27002.24   1306.50 o
  -3   5   8      617.12      734.60     31.28 o
  -2   5   8    38856.99    38698.79    637.63 o
  -1   5   8    17995.45    17516.92    253.18 o
   0   5   8    38955.44    36454.52   1912.05 o
   1   5   8    25131.35    24124.76    339.36 o
   2   5   8    20423.88    20057.55    323.89 o
   3   5   8    16418.05    15887.29    233.00 o
   4   5   8     5017.54     4856.18    142.65 o
   5   5   8     5577.45     5719.29    102.30 o
   6   5   8      231.75      255.87     38.15 o
   7   5   8     1825.23     1913.86     87.34 o
   8   5   8       13.50       54.49     87.19 o
  -8   6   8        9.94       28.53     49.04 o
  -7   6   8      118.91       87.88     45.76 o
  -6   6   8        1.04       22.29     41.86 o
  -5   6   8       31.33      108.39     79.02 o
  -4   6   8       21.91        5.06     23.82 o
  -3   6   8      968.99     1033.92     62.76 o
  -2   6   8       45.97       38.15     19.50 o
  -1   6   8      380.48      404.44     46.35 o
   0   6   8     2973.54     2823.94     63.03 o
   1   6   8      195.80      168.34     18.14 o
   2   6   8     2548.46     2553.20     61.56 o
   3   6   8      429.76      437.30     70.89 o
   4   6   8     2521.16     2424.01     55.96 o
   5   6   8     1461.00     1415.77     39.30 o
   6   6   8     1634.27     1740.55     53.52 o
   7   6   8     1846.29     1869.03     91.73 o
   8   6   8      377.09      561.47    168.98 o
  -8   7   8       39.48       58.58     52.70 o
  -7   7   8       10.52      -35.79     35.79 o
  -6   7   8       67.82       98.56     62.67 o
  -5   7   8       33.52       29.23     54.50 o
  -4   7   8      170.36      150.49     54.51 o
  -3   7   8      314.78      316.13     30.12 o
  -2   7   8      708.91      683.15     54.56 o
  -1   7   8     1602.65     1443.19     43.72 o
   0   7   8     6004.44     5896.22    109.75 o
   1   7   8     1444.08     1259.43     38.63 o
   2   7   8    13927.92    14143.89    289.73 o
   3   7   8     2534.30     2561.26    101.18 o
   4   7   8     8627.90     8735.19    537.21 o
   5   7   8      569.79      544.48    136.32 o
   6   7   8     7652.84     8953.50    268.20 o
   7   7   8      276.11      308.09    160.80 o
   8   7   8     3406.36     3492.43    344.32 o
  -8   8   8       59.73        5.68     70.84 o
  -7   8   8     5144.33     5716.78    140.81 o
  -6   8   8       96.83      146.55     35.80 o
  -5   8   8     9307.94    10711.07    178.99 o
  -4   8   8      603.78      679.27     37.16 o
  -3   8   8    20443.08    20271.65    298.70 o
  -2   8   8     4965.33     4994.12     89.38 o
  -1   8   8    20791.15    18806.88    310.08 o
   0   8   8     5892.92     5676.47    124.37 o
   1   8   8     5232.88     5200.09    164.91 o
   2   8   8     4359.25     4674.91    134.28 o
   3   8   8        5.69       15.93     29.97 o
   4   8   8     1630.88     1491.70    125.59 o
   5   8   8     1680.92     1710.72     55.09 o
   6   8   8      829.02      731.16     70.60 o
   7   8   8     2605.04     3007.18    174.80 o
   8   8   8      199.32      196.21    119.91 o
  -8   9   8     4811.12     4980.40    229.82 o
  -7   9   8        0.06       10.90     43.59 o
  -6   9   8    18286.39    21083.88    373.61 o
  -5   9   8       27.44       91.65     87.19 o
  -4   9   8    35245.91    38824.70   1025.81 o
  -3   9   8       41.08      115.10    103.54 o
  -2   9   8    63376.89    66448.80    988.90 o
  -1   9   8     1936.86     2165.67    139.39 o
   0   9   8    53590.32    52371.70   1184.05 o
   1   9   8     2309.66     2520.97    164.08 o
   2   9   8    33431.77    35134.76    696.37 o
   3   9   8     2128.99     2255.89    199.47 o
   4   9   8     7924.17     8118.53    742.74 o
   5   9   8      982.69     1044.85     46.29 o
   6   9   8     1253.89     1349.47    114.58 o
   7   9   8      581.28      518.58     76.07 o
   8   9   8      144.03      -27.25    130.80 o
  -8  10   8       57.04       42.31     79.30 o
  -7  10   8     5294.92     5933.64    290.22 o
  -6  10   8        9.77       16.35     38.15 o
  -5  10   8    13053.55    14706.44    276.33 o
  -4  10   8      334.80      345.18     68.14 o
  -3  10   8    32726.05    34294.11   1635.71 o
  -2  10   8      763.62      856.66     38.00 o
  -1  10   8    42217.71    42127.11    705.34 o
   0  10   8     1451.25     1548.50    150.19 o
   1  10   8    29407.85    30678.61   1614.22 o
   2  10   8     2337.05     2200.06     98.41 o
   3  10   8    15883.18    15552.19    317.82 o
   4  10   8     1643.08     1436.18    171.99 o
   5  10   8     5447.38     5852.52    164.82 o
   6  10   8      264.36      239.94     98.11 o
   7  10   8     1126.67     1103.07    101.42 o
   8  10   8       95.10     -158.04    212.54 o
  -8  11   8      117.51       -2.31     86.70 o
  -7  11   8       99.23       28.71     79.02 o
  -6  11   8      459.26      381.62     43.61 o
  -5  11   8        1.59       38.15     38.15 o
  -4  11   8     1126.50     1145.86     60.02 o
  -3  11   8      322.95      294.38     38.16 o
  -2  11   8     2952.35     3013.17    196.96 o
  -1  11   8     3886.51     4092.59    103.61 o
   0  11   8     4491.91     4393.05    102.51 o
   1  11   8     5356.62     5257.11    192.17 o
   2  11   8      497.62      373.92     65.44 o
   3  11   8     1661.36     1347.96     60.36 o
   4  11   8       61.98       58.39     46.32 o
   5  11   8     1279.40     1151.35     65.09 o
   6  11   8      331.60      260.30    193.51 o
   7  11   8      160.81      151.05     70.84 o
  -7  12   8      280.43      281.31     63.38 o
  -6  12   8      358.75      321.62     43.61 o
  -5  12   8     2244.66     2414.20     92.85 o
  -4  12   8       10.85       70.84     38.15 o
  -3  12   8     2391.86     2519.41     92.91 o
  -2  12   8     3322.22     3273.53     97.09 o
  -1  12   8     5344.73     5375.62    139.96 o
   0  12   8    11859.32    12006.13    235.63 o
   1  12   8     2050.35     2098.22    234.96 o
   2  12   8     7751.53     7809.49    215.67 o
   3  12   8     6593.47     6632.70    749.68 o
   4  12   8     5736.68     5332.39    329.03 o
   5  12   8     4884.68     5203.01    237.57 o
   6  12   8     3762.33     3700.67    248.82 o
   7  12   8     1756.36     1882.36    153.21 o
  -7  13   8        8.70      -73.47     73.47 o
  -6  13   8      296.04      187.36    198.96 o
  -5  13   8      576.23      501.63     49.07 o
  -4  13   8      500.74      474.35     49.07 o
  -3  13   8     3492.74     3638.51    131.31 o
  -2  13   8     2189.27     2258.08     92.89 o
  -1  13   8    10677.03    11063.52    228.33 o
   0  13   8     2273.58     2318.46    232.28 o
   1  13   8    17078.31    17036.17    701.40 o
   2  13   8     3203.65     3369.75    130.08 o
   3  13   8    14823.53    14499.99   1825.91 o
   4  13   8     2550.42     2554.44     90.93 o
   5  13   8    11570.69    13506.61    478.58 o
   6  13   8      877.04      785.63    324.50 o
   7  13   8     3143.76     3381.02    393.42 o
  -7  14   8      430.75      366.00    152.64 o
  -6  14   8       98.18      152.59     77.99 o
  -5  14   8      928.74      823.60     60.00 o
  -4  14   8     1755.45     1730.62     81.89 o
  -3  14   8      761.42      730.83     65.45 o
  -2  14   8     6336.64     6141.09    241.55 o
  -1  14   8      756.55      630.35     43.38 o
   0  14   8    14368.44    15103.69    303.02 o
   1  14   8     2194.31     2322.98     79.51 o
   2  14   8    14987.77    16052.22    418.25 o
   3  14   8     1432.95     1077.25     62.77 o
   4  14   8    11122.41    12297.40    392.27 o
   5  14   8      400.33      252.01     74.04 o
   6  14   8     5028.06     5060.75    886.80 o
   7  14   8      134.78      181.32     96.69 o
  -7  15   8      104.16       21.80    103.55 o
  -6  15   8     2030.83     2008.64    133.99 o
  -5  15   8        6.97       38.15     54.49 o
  -4  15   8     4963.72     5148.16    147.87 o
  -3  15   8      777.06      627.20     65.45 o
  -2  15   8     5536.44     5530.09    457.85 o
  -1  15   8     3658.00     3792.71    120.39 o
   0  15   8     4433.38     3871.59    317.70 o
   1  15   8     7010.72     6795.43    166.08 o
   2  15   8     3646.68     3768.73    216.13 o
   3  15   8     2646.35     2410.02    194.00 o
   4  15   8     2249.14     2370.03    168.67 o
   5  15   8     3148.27     3490.39    273.27 o
   6  15   8     1112.63      684.44    177.28 o
   7  15   8      597.08      490.68    152.66 o
  -6  16   8      140.80      131.84     74.26 o
  -5  16   8        1.27       80.38    228.87 o
  -4  16   8       55.43        5.45     49.05 o
  -3  16   8        3.44      -21.80     43.59 o
  -2  16   8      169.89      112.99     48.35 o
  -1  16   8      135.17       90.47     45.35 o
   0  16   8      820.60      643.92     54.54 o
   1  16   8      259.68      308.30    122.64 o
   2  16   8      916.28      754.35    180.00 o
   3  16   8       73.16       29.58     30.36 o
   4  16   8      950.19      720.24    105.59 o
   5  16   8      109.74      145.95    118.86 o
   6  16   8      462.39      218.63    107.40 o
  -6  17   8     3264.17     3460.90    456.29 o
  -5  17   8        5.58      -40.87    119.45 o
  -4  17   8     6618.76     7179.12    830.77 o
  -3  17   8       73.63       38.15     54.50 o
  -2  17   8    10973.08    11664.94    810.13 o
  -1  17   8      503.53      319.74     44.35 o
   0  17   8     8024.77     8193.85    214.71 o
   1  17   8     1924.59     2035.96    106.48 o
   2  17   8     4584.61     4833.27    350.40 o
   3  17   8     2791.03     2798.11    117.48 o
   4  17   8     1165.54     1062.39    130.18 o
   5  17   8     1581.33     1495.41    199.18 o
   6  17   8      106.94      -92.65     92.65 o
  -6  18   8        0.50       16.35    103.54 o
  -5  18   8     5583.48     7337.52    422.34 o
  -4  18   8      353.35      193.10     96.02 o
  -3  18   8     9423.17    10260.48    822.06 o
  -2  18   8     1512.99     1298.90     77.05 o
  -1  18   8    10255.19    11041.08    291.79 o
   0  18   8     4378.66     4224.25    511.80 o
   1  18   8     5151.36     5632.46    520.40 o
   2  18   8     5968.03     7378.90   1329.28 o
   3  18   8     2694.68     2548.16    180.29 o
   4  18   8     3791.63     4466.69    822.97 o
   5  18   8      454.96      198.92     89.75 o
  -5  19   8       32.91       52.62    160.76 o
  -4  19   8     1572.28     1380.41    272.85 o
  -3  19   8      536.72      481.45    220.81 o
  -2  19   8     2163.85     1952.07     87.81 o
  -1  19   8     2268.48     2163.43    294.92 o
   0  19   8     1169.39     1147.67    270.05 o
   1  19   8     3160.55     3254.69    609.48 o
   2  19   8      448.49      429.83    198.99 o
   3  19   8     2536.17     2658.33    105.76 o
   4  19   8       33.54      105.02    133.51 o
   5  19   8     1071.26      931.73    239.99 o
  -5  20   8      104.95      -59.95    130.80 o
  -4  20   8       12.82     -102.83    102.83 o
  -3  20   8      185.84      269.54    109.00 o
  -2  20   8      401.65      191.85     48.36 o
  -1  20   8        7.56       58.95     56.78 o
   0  20   8      107.54       33.33     48.34 o
   1  20   8      465.98      393.76    141.74 o
   2  20   8      455.20      539.60    122.66 o
   3  20   8      439.60      762.45    163.54 o
   4  20   8       69.81      314.49    184.49 o
  -4  21   8      360.58      548.28    310.71 o
  -3  21   8        7.84      -31.92    104.63 o
  -2  21   8      202.70      148.65     63.50 o
  -1  21   8       16.52      -24.52     62.67 o
   0  21   8       41.27      -39.36     59.94 o
   1  21   8       19.45     -117.58    302.44 o
   2  21   8       42.85      123.98    106.27 o
   3  21   8       10.42      -32.45    123.95 o
   4  21   8      321.78      224.77     98.23 o
  -3  22   8     2480.75     2338.02    417.76 o
  -2  22   8       43.75      -11.99     67.35 o
  -1  22   8     1889.57     2068.64    157.21 o
   0  22   8      243.98      100.48     92.66 o
   1  22   8     1154.92     1330.09    300.02 o
   2  22   8      179.70      224.82     82.45 o
   3  22   8      503.82      440.94    130.39 o
  -2  23   8     4114.36     4692.29    287.09 o
  -1  23   8      288.62      258.23     84.13 o
   0  23   8     3903.62     5003.79    393.67 o
   1  23   8      521.62      453.59    223.52 o
   2  23   8     2209.19     2470.04    226.72 o
  -1  24   8     1945.77     2270.61    218.33 o
   0  24   8      485.55      434.91    101.81 o
   1  24   8     1115.39     1185.14    197.79 o
  -9   0   9     3006.23     2294.46    207.59 o
  -7   0   9     9226.03    11789.97    384.93 o
  -5   0   9    16665.66    18676.18    406.00 o
  -3   0   9    32268.45    33121.23    796.93 o
  -1   0   9    17267.59    15271.44    383.90 o
   1   0   9    31854.02    32440.63    771.43 o
   3   0   9     9173.19     9322.01    187.99 o
   5   0   9      730.46      687.22     60.00 o
   7   0   9        8.16      174.38     54.49 o
  -9   1   9      345.24      176.61    101.80 o
  -8   1   9     2946.39     2949.68    161.18 o
  -7   1   9     1937.73     2287.67     93.12 o
  -6   1   9    10282.45    11353.00    278.30 o
  -5   1   9     4855.85     5096.73    367.31 o
  -4   1   9    18151.64    19985.69    720.97 o
  -3   1   9    24589.21    25490.57    869.77 o
  -2   1   9    14401.83    13941.24    297.45 o
  -1   1   9    25617.60    23585.43    411.79 o
   0   1   9     3856.72     3577.27     72.61 o
   1   1   9    44508.25    42792.85    860.02 o
   2   1   9      119.98      144.66     35.43 o
   3   1   9    15928.77    15863.60    326.82 o
   4   1   9     1932.35     2049.70     45.46 o
   5   1   9     5306.17     5603.39    116.34 o
   6   1   9     1157.53     1230.28     61.37 o
   7   1   9     1270.38     1330.54     67.43 o
   8   1   9      794.04      759.07     58.93 o
  -8   2   9      996.03      925.67     78.54 o
  -7   2   9      540.18      564.71     89.96 o
  -6   2   9     4418.91     4998.20    139.63 o
  -5   2   9      731.16      658.49     36.49 o
  -4   2   9    16813.22    17074.80    780.89 o
  -3   2   9       28.32       44.88     68.12 o
  -2   2   9    13176.77    12300.12    226.73 o
  -1   2   9     5388.74     5139.04     97.93 o
   0   2   9    14609.99    12604.44    188.65 o
   1   2   9    19712.75    18133.64    251.47 o
   2   2   9    15088.02    13927.16    503.75 o
   3   2   9    13336.54    13089.99    186.09 o
   4   2   9     7409.41     7435.86    130.00 o
   5   2   9    15837.09    16807.44    335.94 o
   6   2   9     1821.63     1876.85     87.36 o
   7   2   9     6180.48     7458.15    222.02 o
   8   2   9      474.64      431.52     65.19 o
  -8   3   9       70.24      -18.53     81.75 o
  -7   3   9       16.57      -43.19     43.19 o
  -6   3   9      218.54      216.21     40.33 o
  -5   3   9      424.68      465.24     37.98 o
  -4   3   9     1341.25     1450.84     48.14 o
  -3   3   9     2496.74     2480.54     60.46 o
  -2   3   9    12232.42    12278.95    212.47 o
  -1   3   9     5254.81     4637.27    275.34 o
   0   3   9    22488.32    21311.01    521.44 o
   1   3   9     8290.38     8125.23    121.21 o
   2   3   9    32304.39    31777.01   1116.44 o
   3   3   9     3207.74     3070.36    153.34 o
   4   3   9    24314.26    24668.47    523.30 o
   5   3   9      159.31      198.30     49.05 o
   6   3   9     9972.27    10742.27    206.13 o
   7   3   9       82.03       59.95     52.32 o
   8   3   9     3172.51     3307.76    130.70 o
  -8   4   9      664.83      479.33     65.43 o
  -7   4   9      237.26      266.13     48.35 o
  -6   4   9      716.37      641.79     44.38 o
  -5   4   9       62.33       59.95     28.71 o
  -4   4   9      166.19      229.43     41.87 o
  -3   4   9      527.94      580.45     32.21 o
  -2   4   9     1213.90     1280.53     60.07 o
  -1   4   9     1732.40     1573.67     51.94 o
   0   4   9     1974.57     1747.96    120.36 o
   1   4   9     2237.19     2178.24     50.31 o
   2   4   9    13894.55    14068.06    557.91 o
   3   4   9     6121.68     5760.84    255.75 o
   4   4   9     1035.78     1044.09     43.66 o
   5   4   9     2169.73     2302.60     76.49 o
   6   4   9      193.71      257.35     34.05 o
   7   4   9      871.44      929.34     66.75 o
   8   4   9       10.45      -10.72     36.62 o
  -8   5   9     1684.80     1683.52     90.82 o
  -7   5   9        2.64       35.63     46.32 o
  -6   5   9     8257.29     9424.63    179.99 o
  -5   5   9      225.92      286.48     84.49 o
  -4   5   9    16868.49    17540.17    274.19 o
  -3   5   9     7364.17     6949.96    413.27 o
  -2   5   9    20816.16    19767.44    578.15 o
  -1   5   9    11110.41    10153.28    433.76 o
   0   5   9    10378.33     9527.82    151.23 o
   1   5   9    21241.72    19265.26    786.49 o
   2   5   9     5369.23     4834.06    181.44 o
   3   5   9    12221.78    11812.59    184.25 o
   4   5   9     3056.86     2998.57     63.75 o
   5   5   9     2907.06     2962.55    109.36 o
   6   5   9      303.80      278.00     27.21 o
   7   5   9      278.87      267.41    130.82 o
   8   5   9       99.54      -32.70    163.49 o
  -8   6   9      933.76      870.68     80.66 o
  -7   6   9     3488.30     3776.82    114.82 o
  -6   6   9     5414.60     5993.65    137.81 o
  -5   6   9     8501.93     9349.61    162.51 o
  -4   6   9    22493.29    24260.44    650.60 o
  -3   6   9    17884.20    17996.04    266.89 o
  -2   6   9    51941.13    50648.62    694.92 o
  -1   6   9    14897.53    14781.28    223.16 o
   0   6   9    63599.42    64560.40   1753.72 o
   1   6   9    13789.67    13202.00    262.24 o
   2   6   9    47291.79    47736.16    655.62 o
   3   6   9     3839.29     3609.29     72.40 o
   4   6   9    10527.37    10572.99    684.81 o
   5   6   9     1817.70     1802.25     60.07 o
   6   6   9     2112.57     2225.95     67.50 o
   7   6   9      166.83       99.07     32.59 o
   8   6   9      396.26      272.56    212.60 o
  -8   7   9       16.59       24.91     52.31 o
  -7   7   9     4684.75     5101.31    129.59 o
  -6   7   9      269.86      284.32     37.14 o
  -5   7   9    14742.02    16273.42    288.14 o
  -4   7   9      221.28      316.08     54.51 o
  -3   7   9    57703.44    60478.29    947.05 o
  -2   7   9       40.70       66.23     23.11 o
  -1   7   9    75384.02    76053.09   1022.69 o
   0   7   9       41.34       50.53     20.93 o
   1   7   9    70606.73    74292.26   2014.37 o
   2   7   9     6020.49     6087.74    123.98 o
   3   7   9    34625.82    35982.72   1914.83 o
   4   7   9      428.87      383.79     87.24 o
   5   7   9    13482.58    13982.89    525.49 o
   6   7   9      611.69      662.59     60.46 o
   7   7   9     3870.66     4479.37    284.39 o
   8   7   9       74.67      141.69    250.68 o
  -8   8   9      286.39      144.69    185.32 o
  -7   8   9     1746.57     1722.01     70.66 o
  -6   8   9     2911.18     2982.57    142.10 o
  -5   8   9     5210.66     5343.02    224.73 o
  -4   8   9     7282.95     7658.48    146.40 o
  -3   8   9    13022.47    13132.48    211.24 o
  -2   8   9    28453.81    28486.40    522.41 o
  -1   8   9    13588.78    13289.53    654.10 o
   0   8   9    18803.72    18035.28   1089.17 o
   1   8   9    12581.52    13027.56    541.82 o
   2   8   9    39566.28    41205.20   1100.20 o
   3   8   9     4478.25     4461.71    101.36 o
   4   8   9    12535.89    13027.30    993.02 o
   5   8   9     2723.23     2859.88     83.85 o
   6   8   9     6096.04     6317.41    194.06 o
   7   8   9     1580.74     1844.93    283.78 o
   8   8   9      706.83      637.95    152.67 o
  -8   9   9      960.45      792.77     95.44 o
  -7   9   9      208.77      130.81     38.15 o
  -6   9   9     2893.62     2801.38     85.82 o
  -5   9   9      517.13      509.24     65.43 o
  -4   9   9     5644.98     5437.29    126.19 o
  -3   9   9      226.06      240.82     30.12 o
  -2   9   9     3283.67     3038.86    164.25 o
  -1   9   9     1812.34     1722.71     71.04 o
   0   9   9     3019.69     2973.03     73.55 o
   1   9   9     2201.32     2089.63    103.88 o
   2   9   9      235.13      170.31     34.05 o
   3   9   9      132.39      132.02     35.43 o
   4   9   9      140.22       98.54     70.85 o
   5   9   9        9.70       69.03     29.24 o
   6   9   9       68.26       40.48     16.13 o
   7   9   9      169.26      134.92     73.58 o
   8   9   9        6.44      -21.80    212.52 o
  -8  10   9       97.42      -36.59    111.72 o
  -7  10   9      351.52      305.26     76.31 o
  -6  10   9       26.96      -27.25     32.70 o
  -5  10   9      296.17      275.79     92.67 o
  -4  10   9        1.97      -34.95     34.95 o
  -3  10   9      218.73      217.64     68.14 o
  -2  10   9      400.35      373.02     32.71 o
  -1  10   9      924.96     1066.88     87.31 o
   0  10   9       24.64       28.24     34.57 o
   1  10   9     3553.26     3525.08    139.66 o
   2  10   9       18.53       37.57     65.39 o
   3  10   9     5615.69     5302.52    121.08 o
   4  10   9        9.50      -24.91     26.16 o
   5  10   9     6918.71     7519.27    171.12 o
   6  10   9      149.37       62.13     32.70 o
   7  10   9     2877.16     3282.31    185.85 o
  -8  11   9      152.01       10.90     76.30 o
  -7  11   9      512.79      479.76     87.23 o
  -6  11   9      178.19      174.41     49.05 o
  -5  11   9     2647.99     2819.64    109.29 o
  -4  11   9       25.15        0.00     38.15 o
  -3  11   9    11090.24    11830.06    221.29 o
  -2  11   9     1488.64     1474.19     65.52 o
  -1  11   9    17036.58    16319.83    367.97 o
   0  11   9     5065.16     5137.67    203.04 o
   1  11   9    16437.28    17002.19   1100.08 o
   2  11   9     8821.63     8924.86    625.54 o
   3  11   9     8305.42     8285.95    341.24 o
   4  11   9    11171.39    10804.31    926.85 o
   5  11   9     2684.62     2958.52    232.24 o
   6  11   9     7026.92     7489.56    192.66 o
   7  11   9      510.79      420.15    111.76 o
  -7  12   9      511.90      302.72    141.75 o
  -6  12   9     3312.42     3296.22    114.79 o
  -5  12   9      703.77      638.03     49.08 o
  -4  12   9     9143.99     9907.03    247.68 o
  -3  12   9      553.34      578.01     49.08 o
  -2  12   9    19797.06    20428.46    396.40 o
  -1  12   9      369.72      454.11     98.14 o
   0  12   9    23332.27    23903.54    673.76 o
   1  12   9     2222.84     2099.66    169.42 o
   2  12   9    15494.61    16057.96    381.09 o
   3  12   9     3590.77     3477.60    580.04 o
   4  12   9    10848.26    10236.57   1061.26 o
   5  12   9     2844.65     2719.97    254.12 o
   6  12   9     2755.81     2604.90    338.72 o
   7  12   9     1194.71     1246.43    275.48 o
  -7  13   9      427.84      512.83    106.15 o
  -6  13   9     1580.48     1277.01    141.89 o
  -5  13   9     2272.25     2140.95     98.31 o
  -4  13   9     2139.90     2217.47     92.85 o
  -3  13   9     3509.72     3561.65    114.89 o
  -2  13   9     2715.97     2820.94    191.35 o
  -1  13   9     6990.67     7242.80    318.80 o
   0  13   9     2034.72     1941.40    191.21 o
   1  13   9     3758.43     3893.25    132.56 o
   2  13   9      970.15      940.38     88.79 o
   3  13   9     3068.27     2832.64    298.01 o
   4  13   9      334.80      244.93     62.69 o
   5  13   9     1104.65      966.96     73.66 o
   6  13   9        1.55       -4.36    138.96 o
   7  13   9      361.47      345.74     91.02 o
  -7  14   9     2277.50     2073.09    143.83 o
  -6  14   9      107.73       54.50     76.30 o
  -5  14   9     5563.19     6289.42    186.27 o
  -4  14   9      511.96      507.05     49.07 o
  -3  14   9     6546.52     7414.67    197.58 o
  -2  14   9      617.19      558.95     43.90 o
  -1  14   9     5426.77     5266.72    131.86 o
   0  14   9     1014.40      881.40     70.93 o
   1  14   9     1018.73     1078.20     92.53 o
   2  14   9      897.49      813.41     74.55 o
   3  14   9      463.33      393.70     41.28 o
   4  14   9      342.79      261.96     42.07 o
   5  14   9      131.59       44.21     87.20 o
   6  14   9       29.34       85.53    128.06 o
  -7  15   9      955.30      556.28    158.16 o
  -6  15   9     1989.42     1824.31    147.39 o
  -5  15   9     2465.27     2244.87    109.24 o
  -4  15   9     2278.36     2020.84     92.85 o
  -3  15   9     3972.06     4087.69    153.22 o
  -2  15   9     1167.10     1081.13    100.94 o
  -1  15   9     5794.27     6007.87    160.89 o
   0  15   9      122.77       79.14     34.95 o
   1  15   9     4291.29     4422.44    290.21 o
   2  15   9      907.50     1014.48    190.92 o
   3  15   9     4833.85     4262.96    525.77 o
   4  15   9     2385.27     2684.67    122.90 o
   5  15   9      912.84      973.43    297.24 o
   6  15   9     1932.74     1793.47    242.91 o
  -6  16   9      119.55      104.60    103.55 o
  -5  16   9       36.19     -147.14    168.93 o
  -4  16   9      996.20      812.73     76.36 o
  -3  16   9       18.19       65.39     54.49 o
  -2  16   9     2080.65     1949.64     80.00 o
  -1  16   9      724.68      695.23     55.25 o
   0  16   9     2945.64     2933.59    104.03 o
   1  16   9     2785.90     3059.92    218.63 o
   2  16   9     3968.61     4247.27    240.77 o
   3  16   9     6254.98     6348.51    863.67 o
   4  16   9     1693.05     1891.35    253.81 o
   5  16   9     4352.18     4560.75    273.93 o
   6  16   9      471.81      243.80    109.77 o
  -6  17   9      366.87      179.88    114.47 o
  -5  17   9       62.26      190.90    123.95 o
  -4  17   9      364.71      174.44     49.06 o
  -3  17   9       13.64      -65.39     65.39 o
  -2  17   9       14.93      148.86    188.00 o
  -1  17   9       71.95      108.99     70.85 o
   0  17   9      618.01      450.07     50.01 o
   1  17   9      277.40      311.94     43.61 o
   2  17   9     3208.70     3166.48    317.09 o
   3  17   9      604.77      456.98     81.79 o
   4  17   9     3370.25     3291.32    267.85 o
   5  17   9       64.40       87.89     90.50 o
   6  17   9     2283.10     2500.58    240.23 o
  -5  18   9     1178.46      826.82    144.56 o
  -4  18   9        8.96      -32.02     84.11 o
  -3  18   9     1488.24     1522.52     92.77 o
  -2  18   9       46.47      -14.79     52.32 o
  -1  18   9      778.98      771.81     61.04 o
   0  18   9       25.22      -47.23     48.74 o
   1  18   9      372.88      383.95     41.68 o
   2  18   9       83.97       41.66     45.40 o
   3  18   9      108.32       87.80     40.18 o
   4  18   9        0.58      144.56    193.45 o
   5  18   9       45.13      -16.50    182.56 o
  -5  19   9     1054.53      799.67    207.26 o
  -4  19   9     1107.92      835.24    136.37 o
  -3  19   9     2388.44     2206.09    256.68 o
  -2  19   9     1196.89      973.99     77.62 o
  -1  19   9     2079.17     1963.79     95.70 o
   0  19   9     2081.85     1665.81    330.35 o
   1  19   9     1520.64     1573.43    180.09 o
   2  19   9      496.85      425.77     70.55 o
   3  19   9     1321.16     1288.37     74.50 o
   4  19   9      336.06      161.31    100.69 o
   5  19   9      170.83      348.81    207.10 o
  -4  20   9     3693.74     3780.59    305.31 o
  -3  20   9      102.30       27.92     84.47 o
  -2  20   9     7910.33     8329.78    282.68 o
  -1  20   9       47.37       81.25     59.40 o
   0  20   9     9009.81     9500.75   1508.46 o
   1  20   9       73.96      -13.62     65.40 o
   2  20   9     7854.96    10276.97    985.17 o
   3  20   9        0.86      -73.42    145.82 o
   4  20   9     2928.44     3064.60    366.02 o
  -4  21   9       96.81      100.28    126.97 o
  -3  21   9     4155.79     4541.13    527.76 o
  -2  21   9      266.30      176.09     62.68 o
  -1  21   9     7336.42     8893.57    970.92 o
   0  21   9      402.84      337.20     96.88 o
   1  21   9     8441.37    11209.57    455.73 o
   2  21   9      421.89      324.10     81.26 o
   3  21   9     5577.21     7150.32    498.28 o
   4  21   9      287.06      223.48    147.17 o
  -3  22   9      166.01      204.14    156.04 o
  -2  22   9     1349.09     1031.00    128.21 o
  -1  22   9      336.73      252.19    104.51 o
   0  22   9     2100.49     2209.37    360.32 o
   1  22   9      210.53      292.41    190.76 o
   2  22   9     1897.26     1843.46    300.20 o
   3  22   9      234.80        8.65    142.65 o
  -2  23   9        9.65      -45.50    237.05 o
  -1  23   9      170.22      207.68     98.86 o
   0  23   9        2.68      -28.49     78.39 o
   1  23   9      303.53      534.30    117.01 o
   2  23   9        5.60       90.23    134.21 o
  -8   0  10        1.61      -49.04     87.19 o
  -6   0  10      991.09      796.45     70.92 o
  -4   0  10     1212.50     1288.18     87.33 o
  -2   0  10     4914.56     5117.21    225.35 o
   0   0  10     7813.94     7929.16    177.06 o
   2   0  10    19083.80    19824.39    416.29 o
   4   0  10    17603.39    17681.13    373.58 o
   6   0  10     9687.26    10767.35    302.76 o
   8   0  10     3386.36     3454.20    180.36 o
  -8   1  10      434.66      389.18    149.91 o
  -7   1  10     1056.11     1002.37     56.33 o
  -6   1  10     1228.71     1321.96     57.49 o
  -5   1  10     3799.68     3769.53     92.90 o
  -4   1  10     3527.06     3622.47     87.89 o
  -3   1  10     3941.60     3836.62    100.58 o
  -2   1  10    11136.64    10732.57    355.53 o
  -1   1  10     8823.66     8497.74    509.77 o
   0   1  10     3444.56     3373.27    137.16 o
   1   1  10      272.79      233.29     23.13 o
   2   1  10      439.41      517.46     43.63 o
   3   1  10        0.88       -7.27     17.02 o
   4   1  10      105.79      125.85     19.92 o
   5   1  10      749.60      733.88     46.36 o
   6   1  10      264.21      247.25     38.16 o
   7   1  10     1143.70     1153.69    111.83 o
   8   1  10      465.37      387.06     65.53 o
  -8   2  10     2870.34     2899.38    155.70 o
  -7   2  10     1121.50     1052.25     65.24 o
  -6   2  10    19244.46    22278.42    497.72 o
  -5   2  10     1587.23     1629.64     65.52 o
  -4   2  10    39324.34    42163.54    652.84 o
  -3   2  10      151.31      326.89     40.88 o
  -2   2  10    57770.83    58789.92   2051.36 o
  -1   2  10      198.17      227.74     28.71 o
   0   2  10    68852.53    69230.44   1024.43 o
   1   2  10      226.08      195.10     27.26 o
   2   2  10    52181.36    52732.62   1974.59 o
   3   2  10     2034.21     1936.14     92.92 o
   4   2  10    22403.71    23011.49    401.01 o
   5   2  10     1280.39     1337.22     79.13 o
   6   2  10     4256.14     4131.87    117.68 o
   7   2  10      894.10      719.36     73.63 o
   8   2  10      304.20      179.37     49.66 o
  -8   3  10       46.81       61.76     48.74 o
  -7   3  10     9477.95    10937.37    245.80 o
  -6   3  10      468.94      481.24     42.08 o
  -5   3  10    25957.92    29731.68    606.51 o
  -4   3  10     2085.06     2250.20     73.11 o
  -3   3  10    65702.83    69466.59   1151.32 o
  -2   3  10     9390.72     9079.31    465.02 o
  -1   3  10    83039.71    86569.25   3966.11 o
   0   3  10    15031.33    14346.48    571.48 o
   1   3  10    77918.36    77609.25    979.44 o
   2   3  10    12350.27    12875.77    203.43 o
   3   3  10    33043.50    33373.85    517.04 o
   4   3  10     4621.20     4927.27     86.91 o
   5   3  10    11905.75    12470.61    295.55 o
   6   3  10     1920.40     1959.74     70.73 o
   7   3  10     1314.47     1419.74     84.57 o
   8   3  10      413.58      375.67     64.28 o
  -8   4  10      442.75      365.64     54.51 o
  -7   4  10        8.69       28.56     55.77 o
  -6   4  10     3169.91     3393.96    102.47 o
  -5   4  10      258.84      273.29     39.25 o
  -4   4  10     9522.72    10104.64    190.90 o
  -3   4  10     3557.90     3434.61     77.65 o
  -2   4  10    20800.08    20119.24    484.58 o
  -1   4  10     8623.10     8660.45    151.24 o
   0   4  10    15540.86    14259.26    194.65 o
   1   4  10    16490.71    16457.52    782.07 o
   2   4  10     2926.20     2892.22     61.58 o
   3   4  10    11301.79    11925.83    299.06 o
   4   4  10     1312.28     1280.83     36.52 o
   5   4  10     5369.78     5840.74    156.26 o
   6   4  10       32.29       26.16     27.21 o
   7   4  10     1878.58     1985.69    193.79 o
   8   4  10       25.65      136.24    152.58 o
  -8   5  10      248.77      149.50     61.00 o
  -7   5  10     1017.54      997.28     69.11 o
  -6   5  10        5.98       40.74     40.32 o
  -5   5  10     2521.33     2499.28    136.63 o
  -4   5  10      310.93      297.53     30.12 o
  -3   5  10     2526.17     2624.59     71.10 o
  -2   5  10     1527.89     1396.81     48.17 o
  -1   5  10     7582.08     7157.08    171.13 o
   0   5  10     3328.21     3108.62     63.86 o
   1   5  10     2363.46     2429.17     73.86 o
   2   5  10    37408.22    39287.57   1423.23 o
   3   5  10     6749.50     7013.02    159.54 o
   4   5  10    11822.52    12612.84    209.19 o
   5   5  10     3891.39     4108.54     81.00 o
   6   5  10     6746.30     7380.26    145.00 o
   7   5  10     3341.24     3639.60    119.64 o
   8   5  10     1290.33     1222.01    158.21 o
  -8   6  10      461.83      318.94     92.68 o
  -7   6  10      505.10      442.92     55.80 o
  -6   6  10     1161.10     1171.25     57.50 o
  -5   6  10       24.16        0.68     28.04 o
  -4   6  10     2549.25     2546.10     62.70 o
  -3   6  10     4214.47     4350.29    208.31 o
  -2   6  10     8248.28     8046.27    466.34 o
  -1   6  10     9427.22     9057.42    182.62 o
   0   6  10    19469.41    19468.61    554.20 o
   1   6  10    17603.95    17488.85    285.84 o
   2   6  10    11422.34    12068.87    214.05 o
   3   6  10    11363.92    11363.90    190.93 o
   4   6  10     4503.95     4635.29     94.40 o
   5   6  10     7044.33     7183.09    271.86 o
   6   6  10     3951.11     4411.24    246.20 o
   7   6  10     2966.76     3195.57    158.00 o
   8   6  10     1436.97     1669.55    289.17 o
  -8   7  10      824.48      737.12     71.86 o
  -7   7  10      415.17      384.31     49.63 o
  -6   7  10     1395.16     1446.89     81.86 o
  -5   7  10      988.51      979.39     45.39 o
  -4   7  10      234.41      194.19     49.06 o
  -3   7  10     2762.42     2896.85     90.25 o
  -2   7  10      302.60      236.39     32.20 o
  -1   7  10     1359.23     1384.70     79.19 o
   0   7  10     2278.04     2232.76     55.98 o
   1   7  10      858.41      866.20     32.63 o
   2   7  10    16200.04    16271.90    263.46 o
   3   7  10      280.64      254.85     33.60 o
   4   7  10    10660.67    11391.46    819.64 o
   5   7  10       51.90       27.25     51.77 o
   6   7  10     6140.97     6205.17    160.67 o
   7   7  10       25.38      -53.73    130.79 o
   8   7  10     1094.60     1058.15    190.90 o
  -8   8  10     1257.52      998.30    103.65 o
  -7   8  10      963.10      771.99     60.16 o
  -6   8  10     2804.75     2792.46     80.14 o
  -5   8  10     1475.05     1318.22     51.23 o
  -4   8  10     6432.76     6668.83    130.02 o
  -3   8  10     1487.94     1475.33     70.98 o
  -2   8  10     9644.59     9676.08    156.28 o
  -1   8  10       95.28        0.42     24.83 o
   0   8  10    14524.92    14002.62   1005.43 o
   1   8  10     6917.28     6900.71    396.41 o
   2   8  10    15022.46    15389.24    287.75 o
   3   8  10     9088.51     9286.52    540.31 o
   4   8  10     7000.48     7153.31    173.07 o
   5   8  10     8059.30     8685.67    376.51 o
   6   8  10     3866.81     4088.09    188.72 o
   7   8  10     2388.47     2483.10    330.40 o
   8   8  10     1456.08     1331.27    180.05 o
  -8   9  10      116.77       43.85    103.55 o
  -7   9  10       28.09       -3.54     63.83 o
  -6   9  10       30.28       44.78     30.83 o
  -5   9  10        1.83      -13.46     28.70 o
  -4   9  10      329.93      281.25     33.60 o
  -3   9  10       30.64        0.68     28.04 o
  -2   9  10     2851.75     2783.13     69.63 o
  -1   9  10      791.32      669.46     49.10 o
   0   9  10     8865.13     8348.08    245.64 o
   1   9  10     4152.24     4089.39    120.60 o
   2   9  10    12495.43    12943.45    507.01 o
   3   9  10     4296.34     4141.83    102.17 o
   4   9  10     4965.79     4995.15    361.71 o
   5   9  10     1925.79     1866.95    161.08 o
   6   9  10     2661.43     2690.24    139.32 o
   7   9  10      963.21      959.91    196.34 o
  -8  10  10     1270.29     1076.05    163.65 o
  -7  10  10       15.20      -70.84     70.84 o
  -6  10  10     4572.03     5159.63    394.09 o
  -5  10  10      976.06     1010.08     95.46 o
  -4  10  10     9920.65    10712.01    311.36 o
  -3  10  10     6236.36     6191.51    148.26 o
  -2  10  10    21218.08    21849.70    367.16 o
  -1  10  10    17940.80    18038.17    268.47 o
   0  10  10    26605.89    28485.78    515.81 o
   1  10  10    17131.01    16900.81    379.17 o
   2  10  10     8212.89     8586.38    171.70 o
   3  10  10    11143.78    11524.85    276.13 o
   4  10  10     2463.36     2433.29    275.95 o
   5  10  10     8020.81     8632.43    200.23 o
   6  10  10      502.03      496.83     31.65 o
   7  10  10     1776.83     1757.43    311.10 o
  -7  11  10     3574.36     3952.30    196.80 o
  -6  11  10        6.14        5.45     38.15 o
  -5  11  10    13440.23    15308.84    290.63 o
  -4  11  10      252.51      185.93     37.14 o
  -3  11  10    29069.18    31351.88    523.18 o
  -2  11  10     3128.73     3220.18     84.44 o
  -1  11  10    42230.12    43177.69   1284.03 o
   0  11  10     6983.55     6611.53    151.48 o
   1  11  10    22497.45    23332.48    442.21 o
   2  11  10     4862.50     5278.86    164.47 o
   3  11  10    15518.03    16231.89   1359.21 o
   4  11  10     5713.93     5758.89    808.77 o
   5  11  10     5095.28     5454.43    213.61 o
   6  11  10     3078.30     2835.71    142.09 o
   7  11  10      864.83      638.05    201.78 o
  -7  12  10      320.95      174.43     87.21 o
  -6  12  10     3776.45     4095.89    131.24 o
  -5  12  10       96.10       65.40     38.15 o
  -4  12  10     7447.75     8349.14    214.22 o
  -3  12  10        0.49       10.90     38.15 o
  -2  12  10    11850.12    12530.47    276.37 o
  -1  12  10      384.99      377.09     39.46 o
   0  12  10     9286.18     9264.14    236.97 o
   1  12  10      368.90      475.00     68.50 o
   2  12  10     3818.29     3815.30    164.23 o
   3  12  10      373.32      337.31     40.34 o
   4  12  10     1401.71     1289.64     67.45 o
   5  12  10      567.81      493.23     39.26 o
   6  12  10       45.24       16.74     89.92 o
   7  12  10      235.61       76.31    174.41 o
  -7  13  10      172.28      120.83     80.61 o
  -6  13  10       46.42      -38.15     81.74 o
  -5  13  10      153.13      218.01     43.60 o
  -4  13  10        3.24      -16.35     38.15 o
  -3  13  10      663.94      703.48     49.08 o
  -2  13  10       58.83       10.90     38.15 o
  -1  13  10      545.11      604.59     84.52 o
   0  13  10      356.85      349.56     68.15 o
   1  13  10      114.53       47.63     44.19 o
   2  13  10      163.38      132.32     79.03 o
   3  13  10      505.19      537.90     58.92 o
   4  13  10       39.44       57.40     28.71 o
   5  13  10      589.71      480.30     71.49 o
   6  13  10       16.29       16.92     95.36 o
   7  13  10      992.14      687.19    250.88 o
  -7  14  10        6.23        0.00    103.54 o
  -6  14  10      109.98       21.80    130.80 o
  -5  14  10      121.90      114.45     43.60 o
  -4  14  10       68.07       10.90     43.60 o
  -3  14  10       22.18        0.00     38.15 o
  -2  14  10      346.12      270.12     38.16 o
  -1  14  10       18.09       14.45     38.47 o
   0  14  10      550.11      531.33     45.42 o
   1  14  10      608.39      466.50    185.41 o
   2  14  10       26.51       35.07     66.57 o
   3  14  10      338.54      273.08     56.29 o
   4  14  10      488.16      367.50     81.78 o
   5  14  10       19.57        7.97     67.73 o
   6  14  10      717.00      590.14     95.57 o
  -6  15  10        5.42      -92.64     92.64 o
  -5  15  10     3581.19     3761.60    153.09 o
  -4  15  10      184.00      109.01     49.05 o
  -3  15  10     7270.27     7955.31    214.12 o
  -2  15  10      673.57      640.89     68.52 o
  -1  15  10     8219.36     8267.47    205.65 o
   0  15  10     1902.10     1880.13     79.06 o
   1  15  10     4026.12     4237.67    188.83 o
   2  15  10      731.62      658.14    169.06 o
   3  15  10     1195.33     1154.24    103.66 o
   4  15  10       88.89       23.48     39.84 o
   5  15  10       45.17      177.54    201.63 o
   6  15  10        9.08      -45.50     76.78 o
  -6  16  10     4655.33     5323.22    694.83 o
  -5  16  10       38.02     -114.44    114.44 o
  -4  16  10    11801.72    12387.48    374.71 o
  -3  16  10       29.86       10.90     38.15 o
  -2  16  10    17206.24    18470.82    976.08 o
  -1  16  10      270.22      270.28    100.84 o
   0  16  10    14687.07    16070.52    406.78 o
   1  16  10      431.56      430.20     85.14 o
   2  16  10     7792.33     8646.74    417.46 o
   3  16  10      199.23      132.77     49.05 o
   4  16  10     2131.04     2246.04    152.89 o
   5  16  10      195.84      122.99     69.91 o
   6  16  10      424.87      528.77    179.89 o
  -6  17  10       96.36       98.10     92.65 o
  -5  17  10     4417.42     4671.89    350.12 o
  -4  17  10       21.92      -76.29     76.29 o
  -3  17  10     7812.99     7966.64    274.52 o
  -2  17  10       42.51      -57.98     57.98 o
  -1  17  10     9677.97    10723.15    781.44 o
   0  17  10      290.21      277.46     50.32 o
   1  17  10     8929.65    10463.52    320.76 o
   2  17  10      395.00      317.89    231.69 o
   3  17  10     2838.44     2422.02    117.25 o
   4  17  10      336.51      340.25    111.75 o
   5  17  10      848.67      624.77    256.31 o
  -5  18  10       66.04       59.29    159.88 o
  -4  18  10      292.88      348.85    114.47 o
  -3  18  10       66.85       59.95     70.85 o
  -2  18  10      811.80      628.64     56.32 o
  -1  18  10      738.27      433.69     89.98 o
   0  18  10      609.57      437.47     53.65 o
   1  18  10     2658.12     2275.89    134.42 o
   2  18  10      226.70       56.49     83.74 o
   3  18  10     1766.21     1537.34    215.60 o
   4  18  10        2.07      156.32     89.03 o
   5  18  10     1026.43      697.89    117.88 o
  -5  19  10      121.71      179.85    136.25 o
  -4  19  10       43.40      307.01    145.34 o
  -3  19  10       62.62       98.09     87.19 o
  -2  19  10      222.19      126.06     57.44 o
  -1  19  10      605.09      416.72     68.16 o
   0  19  10     2346.36     2296.45    289.46 o
   1  19  10      462.36      357.50     94.39 o
   2  19  10     2597.73     3023.20    483.43 o
   3  19  10      858.71      903.56     99.60 o
   4  19  10     2377.23     2417.14    442.31 o
   5  19  10      631.91      288.97    169.02 o
  -4  20  10        3.98       87.73    128.09 o
  -3  20  10        0.69      -79.19     79.19 o
  -2  20  10        0.01       40.87     57.22 o
  -1  20  10      247.09      174.08     61.31 o
   0  20  10        0.22      -14.40     68.12 o
   1  20  10     1630.60     1685.47    240.13 o
   2  20  10       15.81      -49.71     67.94 o
   3  20  10     2031.48     2210.93    218.41 o
   4  20  10       48.50     -128.36    140.09 o
  -4  21  10       28.02      -10.76    288.82 o
  -3  21  10      607.53      554.25     98.18 o
  -2  21  10      341.36      274.15     58.91 o
  -1  21  10      955.96      885.54     93.96 o
   0  21  10      941.95      812.00     89.99 o
   1  21  10     1348.26     1426.25    150.04 o
   2  21  10     1763.97     2413.08    556.69 o
   3  21  10      679.42      826.00    220.83 o
  -3  22  10      296.24      334.38    187.80 o
  -2  22  10      500.05      480.25    327.10 o
  -1  22  10      970.01      741.03    131.19 o
   0  22  10      549.18      562.11    103.33 o
   1  22  10     2126.46     2758.71    311.18 o
   2  22  10      718.13      701.26    124.20 o
  -1  23  10      422.61      384.81     90.82 o
   0  23  10      956.55      672.10    122.98 o
   1  23  10      184.81      186.40    196.21 o
  -7   0  11     4944.79     5584.66    295.66 o
  -5   0  11    17109.78    19224.94    433.52 o
  -3   0  11    51707.02    55873.58   1954.52 o
  -1   0  11    87545.41    87787.65   2064.64 o
   1   0  11   111464.52   109914.08   2068.16 o
   3   0  11    57960.85    61882.07   1035.98 o
   5   0  11    22974.13    26393.78    614.98 o
   7   0  11     5271.70     5711.72    213.57 o
  -8   1  11      250.27      156.08     62.81 o
  -7   1  11      544.39      518.00     65.20 o
  -6   1  11     4834.57     4954.04    120.06 o
  -5   1  11     2818.69     2788.34     73.45 o
  -4   1  11    12460.03    12704.18    223.50 o
  -3   1  11     5942.36     5785.88    252.86 o
  -2   1  11    28438.12    29296.64    579.56 o
  -1   1  11     3995.19     3693.34    107.60 o
   0   1  11    37727.61    34715.97   3842.26 o
   1   1  11     2770.67     2548.89    167.00 o
   2   1  11    49265.52    51808.29    753.41 o
   3   1  11     1524.55     1507.67     62.80 o
   4   1  11    19285.50    20203.96    304.21 o
   5   1  11     1128.67     1148.97     62.75 o
   6   1  11     6066.05     6895.52    155.09 o
   7   1  11      231.87      240.81     54.99 o
   8   1  11     1125.78     1019.27     83.68 o
  -8   2  11     1133.16      901.37     86.72 o
  -7   2  11      508.22      453.70     62.53 o
  -6   2  11     3846.99     4357.26    120.93 o
  -5   2  11       20.56       30.27     34.04 o
  -4   2  11     7337.70     7189.66    184.30 o
  -3   2  11      121.81      144.75     32.59 o
  -2   2  11    14143.80    13555.15    300.94 o
  -1   2  11     3714.98     3843.61    276.97 o
   0   2  11     1927.07     1822.67    109.36 o
   1   2  11      135.21      126.31     23.12 o
   2   2  11      311.09      316.33     22.18 o
   3   2  11     1287.68     1275.41     38.03 o
   4   2  11       86.13      128.57     84.47 o
   5   2  11       52.96       75.39     22.17 o
   6   2  11        9.15       48.40     32.58 o
   7   2  11       13.52       30.98     40.87 o
   8   2  11        0.81       -7.82    144.41 o
  -8   3  11      372.19      449.70     66.71 o
  -7   3  11     1683.64     1948.53     86.74 o
  -6   3  11      412.34      440.77     65.42 o
  -5   3  11     2960.44     2956.04     87.92 o
  -4   3  11     1051.84     1065.50     49.11 o
  -3   3  11     4282.26     4396.12    102.69 o
  -2   3  11      144.71      143.63     24.83 o
  -1   3  11      451.55      418.44     87.26 o
   0   3  11      796.29      678.05     32.63 o
   1   3  11     2903.66     2828.10     55.25 o
   2   3  11     1305.71     1231.38     38.61 o
   3   3  11     4801.41     4771.76     87.22 o
   4   3  11        0.55      -21.80     21.80 o
   5   3  11     4345.31     4117.64    107.37 o
   6   3  11      164.59      172.67     36.28 o
   7   3  11     2097.99     2009.40     77.22 o
   8   3  11      209.06      155.94     54.88 o
  -8   4  11      147.36       17.76     49.40 o
  -7   4  11      316.82      265.03     54.51 o
  -6   4  11      292.19      339.85     65.41 o
  -5   4  11     1773.67     1906.04     68.22 o
  -4   4  11        6.59       38.15     46.24 o
  -3   4  11    13264.07    12847.97    202.12 o
  -2   4  11      235.14      268.03     28.72 o
  -1   4  11    24050.54    23893.95    419.10 o
   0   4  11     2380.71     2403.14    103.96 o
   1   4  11    22618.85    22692.46    663.70 o
   2   4  11     6089.82     6361.25    142.99 o
   3   4  11     8340.40     8328.98    156.09 o
   4   4  11     5440.53     5768.57    104.74 o
   5   4  11     2959.06     2942.37     87.48 o
   6   4  11     3851.28     3908.13    110.19 o
   7   4  11      191.54       69.33     48.06 o
   8   4  11     1693.49     1648.08    240.12 o
  -8   5  11     1345.91     1132.22     84.56 o
  -7   5  11      289.62      184.80     49.66 o
  -6   5  11     4740.91     5194.07    140.77 o
  -5   5  11      559.16      528.47     57.45 o
  -4   5  11     8189.31     8925.69    157.85 o
  -3   5  11     1478.10     1624.26     62.80 o
  -2   5  11    27460.28    27627.25    427.63 o
  -1   5  11       90.68      150.05     30.11 o
   0   5  11    30758.35    29468.21    412.38 o
   1   5  11      395.48      438.67     34.70 o
   2   5  11    30537.63    32042.26    464.72 o
   3   5  11     1774.04     1869.59     56.41 o
   4   5  11    16332.81    17576.36    278.91 o
   5   5  11     4072.72     4286.48     92.65 o
   6   5  11     5342.39     5793.65    169.83 o
   7   5  11     1467.03     1511.01     73.01 o
   8   5  11     1444.06     1265.80    223.70 o
  -8   6  11     1579.63     1440.09    100.89 o
  -7   6  11      820.77      819.63     55.02 o
  -6   6  11     6614.64     7596.42    244.12 o
  -5   6  11     1879.16     2022.96    163.82 o
  -4   6  11     9111.73    10142.43    195.86 o
  -3   6  11     6890.60     6961.01    310.75 o
  -2   6  11    15651.37    16390.82    401.30 o
  -1   6  11    10975.12    10159.40    218.90 o
   0   6  11     4292.66     4100.42     83.34 o
   1   6  11    13743.43    13539.82    261.49 o
   2   6  11     1088.66     1116.39     47.21 o
   3   6  11     7968.62     8492.81    142.08 o
   4   6  11     1190.72     1329.17     87.31 o
   5   6  11     4642.99     4919.45    219.07 o
   6   6  11     1216.25     1169.19     50.15 o
   7   6  11     1345.97     1181.15    133.55 o
   8   6  11      392.79      665.04    272.56 o
  -8   7  11       88.38      -13.87     56.78 o
  -7   7  11     4592.33     5321.22    135.32 o
  -6   7  11      471.87      445.36     44.36 o
  -5   7  11     9984.59    11310.32    201.03 o
  -4   7  11     1225.29     1285.55     53.50 o
  -3   7  11    19272.88    20349.59    349.88 o
  -2   7  11      612.15      597.58     36.49 o
  -1   7  11    15101.55    14901.56    518.15 o
   0   7  11      985.90      851.37     34.09 o
   1   7  11     8289.62     8403.75    524.02 o
   2   7  11      220.72      193.65     40.88 o
   3   7  11      990.83     1001.34     41.92 o
   4   7  11      433.18      436.80     35.27 o
   5   7  11      225.18      254.36     22.18 o
   6   7  11      277.06      279.45     47.65 o
   7   7  11      221.96      310.67    125.36 o
   8   7  11       68.00        0.00    185.29 o
  -8   8  11     1466.02     1328.53    126.88 o
  -7   8  11     1604.47     1570.65     79.94 o
  -6   8  11     3059.70     3292.67    142.11 o
  -5   8  11     5662.95     5912.51    120.61 o
  -4   8  11     5528.19     5533.94    116.67 o
  -3   8  11    15418.32    15858.12    327.79 o
  -2   8  11     3845.99     3846.65    194.47 o
  -1   8  11    21196.89    20235.49    328.38 o
   0   8  11     4630.10     4624.76    112.46 o
   1   8  11    19664.80    20646.81    322.12 o
   2   8  11       24.51       -0.42     24.83 o
   3   8  11     9609.76     9948.03    270.21 o
   4   8  11      176.47      124.75     34.05 o
   5   8  11     5145.90     4827.95    569.79 o
   6   8  11     2346.66     2365.34     97.07 o
   7   8  11     1306.45     1369.38    196.40 o
  -8   9  11      171.62      -98.10     98.10 o
  -7   9  11      827.59      704.86     74.47 o
  -6   9  11      912.12      928.66    103.63 o
  -5   9  11      865.47      804.88     76.36 o
  -4   9  11     3532.24     3915.64     96.06 o
  -3   9  11     1293.05     1267.40    158.28 o
  -2   9  11    11313.65    11676.53    539.20 o
  -1   9  11      172.75      144.14     30.83 o
   0   9  11    18432.25    18128.79    776.76 o
   1   9  11     2131.57     2183.87     81.98 o
   2   9  11    10290.78    10934.27    226.40 o
   3   9  11     6559.01     6909.98    144.67 o
   4   9  11     4600.78     4753.14    369.72 o
   5   9  11     9345.52     9836.54    220.06 o
   6   9  11     1957.10     2033.36    106.46 o
   7   9  11     3840.71     4412.49    382.74 o
  -7  10  11       96.56       59.95     59.95 o
  -6  10  11     1280.48     1159.08    158.22 o
  -5  10  11      550.80      492.60     84.51 o
  -4  10  11     1381.56     1374.96     54.49 o
  -3  10  11       77.86      116.74     32.95 o
  -2  10  11      775.09      794.87     54.55 o
  -1  10  11       93.20      100.14     30.11 o
   0  10  11     2290.36     2190.15     61.48 o
   1  10  11      235.56      208.79     37.86 o
   2  10  11     6638.55     7367.12    153.09 o
   3  10  11       58.60       20.65     36.46 o
   4  10  11     6505.72     6434.40    397.87 o
   5  10  11      251.42      166.37     59.96 o
   6  10  11     3250.43     3366.93    215.90 o
   7  10  11       18.66       70.84    136.24 o
  -7  11  11      312.45      109.02    109.02 o
  -6  11  11      812.23      670.78     59.99 o
  -5  11  11      968.49      947.67     45.72 o
  -4  11  11     1407.47     1404.14     61.77 o
  -3  11  11     2322.67     2320.87     74.45 o
  -2  11  11      994.33      914.45     79.11 o
  -1  11  11     2971.10     3052.22     82.55 o
   0  11  11     2299.22     2277.44     85.74 o
   1  11  11     1925.78     2105.16     88.49 o
   2  11  11     1014.70     1032.00     49.71 o
   3  11  11     1079.51     1031.87    169.14 o
   4  11  11      268.21      141.72     38.54 o
   5  11  11      184.75       84.87     59.95 o
   6  11  11       83.58       75.37     54.50 o
   7  11  11       12.20        5.45    136.23 o
  -7  12  11       64.34       92.64     76.29 o
  -6  12  11     1003.97      889.06     65.45 o
  -5  12  11      335.64      332.52     59.96 o
  -4  12  11     2184.99     2145.46     85.69 o
  -3  12  11     4052.15     4236.88    115.92 o
  -2  12  11     4020.24     3936.59    109.50 o
  -1  12  11     7975.87     8864.44    250.34 o
   0  12  11     2129.78     2182.04     88.92 o
   1  12  11     8441.44     8721.17    207.44 o
   2  12  11     2002.43     2106.40     75.24 o
   3  12  11     4788.81     4689.74    125.99 o
   4  12  11     1224.81      977.51    136.41 o
   5  12  11     1514.32     1625.53     69.45 o
   6  12  11      532.98      436.38     95.72 o
   7  12  11      124.87      179.85    185.30 o
  -7  13  11      482.32      381.61    147.19 o
  -6  13  11     4075.39     3697.25    300.81 o
  -5  13  11      634.45      479.83     65.43 o
  -4  13  11    14577.68    16822.18    403.69 o
  -3  13  11     1098.96     1063.88     54.56 o
  -2  13  11    35671.70    36708.77   1643.02 o
  -1  13  11      441.94      423.40     44.35 o
   0  13  11    37930.04    40262.66    751.47 o
   1  13  11      121.58      183.12     51.78 o
   2  13  11    31131.47    33875.36    582.55 o
   3  13  11      299.80      239.54     44.20 o
   4  13  11    15631.56    15922.11   2056.04 o
   5  13  11        6.75       11.99     36.27 o
   6  13  11     3271.04     3518.84    216.41 o
  -6  14  11        0.56       32.70    136.23 o
  -5  14  11     5487.28     5784.03    202.66 o
  -4  14  11      147.18      114.45     54.50 o
  -3  14  11    14052.04    15630.44    364.91 o
  -2  14  11      560.53      465.86     50.33 o
  -1  14  11    25924.26    27739.37   1095.92 o
   0  14  11      492.07      437.78    106.32 o
   1  14  11    21548.62    22561.14    555.95 o
   2  14  11     1390.85     1204.98    100.91 o
   3  14  11    22478.17    23866.32   2608.92 o
   4  14  11      694.07      382.32     84.52 o
   5  14  11     6778.97     7404.06    251.13 o
   6  14  11      388.84      394.46     94.38 o
  -6  15  11      129.62      201.65    125.35 o
  -5  15  11     1286.63     1052.96    147.31 o
  -4  15  11      856.11      616.28     65.45 o
  -3  15  11     2149.19     1905.96    103.76 o
  -2  15  11     3743.47     3768.32    246.19 o
  -1  15  11     2044.36     2082.68    122.88 o
   0  15  11     4294.28     4686.22    180.67 o
   1  15  11     1043.20     1007.80    100.76 o
   2  15  11     5333.56     5627.97    265.76 o
   3  15  11     1900.14     1413.55    125.57 o
   4  15  11     2448.57     1977.90    262.18 o
   5  15  11      257.48      250.13    117.19 o
   6  15  11      805.85      560.68    291.74 o
  -6  16  11      375.42      234.40    152.63 o
  -4  16  11      618.71      376.22     76.33 o
  -3  16  11        2.87       -5.45     43.59 o
  -2  16  11      690.65      570.13     51.18 o
  -1  16  11       30.04       51.77     42.06 o
   0  16  11        2.58      -34.74     56.07 o
   1  16  11      161.06      191.55    106.28 o
   2  16  11        0.43      -70.84     84.11 o
   3  16  11      210.68       55.72     49.41 o
   4  16  11       53.65       27.72     43.19 o
   5  16  11       51.11      111.33     74.26 o
   6  16  11      159.70      316.10    147.15 o
  -5  17  11      164.92       38.15    239.80 o
  -4  17  11       51.25       70.84     59.95 o
  -3  17  11       23.21       10.90     43.60 o
  -2  17  11      239.43      170.42     46.98 o
  -1  17  11      460.76      436.44     49.22 o
   0  17  11      214.11      161.81     58.48 o
   1  17  11     2307.58     2153.23    196.63 o
   2  17  11      628.08      536.80     95.42 o
   3  17  11     1003.30      754.57    125.45 o
   4  17  11      128.25      109.29    136.25 o
   5  17  11     1226.76     1339.09    218.20 o
  -5  18  11      728.84      408.95    136.32 o
  -4  18  11      182.96       87.20    136.26 o
  -3  18  11     2112.91     1594.31    114.66 o
  -2  18  11       10.70      -67.54     67.54 o
  -1  18  11     3694.84     3333.89    122.41 o
   0  18  11      413.07      314.46     84.86 o
   1  18  11     4142.48     4723.93    205.65 o
   2  18  11      795.28      694.37     91.65 o
   3  18  11     1970.22     1576.87    185.61 o
   4  18  11     1493.85     1375.87    149.14 o
   5  18  11      801.63      447.15    119.97 o
  -5  19  11     1181.17     1047.30    261.83 o
  -4  19  11     3021.16     2852.00    382.45 o
  -3  19  11      949.83      698.11     92.72 o
  -2  19  11     5982.81     5901.58    438.35 o
  -1  19  11      386.49      157.69     73.59 o
   0  19  11     8164.53     8941.23    776.99 o
   1  19  11        1.94      123.27    106.85 o
   2  19  11     6296.48     7161.45    567.25 o
   3  19  11      165.13      130.80     60.72 o
   4  19  11     3204.15     3732.41    306.00 o
  -4  20  11     1182.11     1209.30    182.42 o
  -3  20  11     1150.08      741.85    152.73 o
  -2  20  11     1196.16      868.38     95.37 o
  -1  20  11     2146.54     2274.98    142.90 o
   0  20  11     1140.25     1066.14    116.04 o
   1  20  11     2518.11     2501.48    160.01 o
   2  20  11      349.75      226.28     95.39 o
   3  20  11     1412.12     1318.48    245.52 o
   4  20  11       95.22      168.94    185.29 o
  -3  21  11      794.91      907.87    163.84 o
  -2  21  11      499.24      509.03    141.74 o
  -1  21  11      759.12      459.11     76.83 o
   0  21  11      576.55      515.64     86.68 o
   1  21  11      307.87      329.23     82.88 o
   2  21  11      359.92      392.75    160.81 o
   3  21  11       25.08      -81.15    138.96 o
  -2  22  11      127.61     -102.84    102.84 o
  -1  22  11     1817.53     1730.77    133.72 o
   0  22  11        0.31       57.79    149.86 o
   1  22  11     1544.11     1700.36    390.14 o
   2  22  11      220.98      229.75    261.62 o
   0  23  11      455.88      457.92    109.03 o
  -8   0  12     2781.41     2682.09    207.58 o
  -6   0  12     8991.19    10416.44    291.48 o
  -4   0  12    10699.08    11332.45    265.09 o
  -2   0  12     2209.06     2148.85    109.36 o
   0   0  12      381.77      452.58     43.62 o
   2   0  12     9045.38     8411.35    171.21 o
   4   0  12     2599.83     2711.49     82.00 o
   6   0  12     2915.49     3202.66    131.17 o
   8   0  12     1269.99     1489.28    174.57 o
  -8   1  12      283.42      295.10     92.71 o
  -7   1  12     1672.55     1757.51     83.73 o
  -6   1  12     2179.90     2292.40    139.27 o
  -5   1  12     2019.75     2077.03     69.20 o
  -4   1  12     9287.94     9441.00    223.27 o
  -3   1  12       40.05       -1.82     28.71 o
  -2   1  12    13110.34    12973.26    583.57 o
  -1   1  12      589.73      548.61     36.49 o
   0   1  12    22604.99    21693.10   1087.67 o
   1   1  12     2536.23     2373.88     68.39 o
   2   1  12    22223.94    22790.27    370.51 o
   3   1  12    10183.92    10382.73    154.94 o
   4   1  12    15514.33    16615.76    237.08 o
   5   1  12     4193.41     4513.55    153.29 o
   6   1  12     3951.25     4110.13    108.11 o
   7   1  12     2874.72     2866.14    103.46 o
   8   1  12     1111.65     1192.46     97.86 o
  -8   2  12        4.21        9.14     60.23 o
  -7   2  12      502.29      311.11     49.67 o
  -6   2  12       33.47       52.60     43.19 o
  -5   2  12      522.14      494.08     40.89 o
  -4   2  12     2756.45     2805.77    101.16 o
  -3   2  12     1402.30     1484.11     76.44 o
  -2   2  12     6835.80     6627.29    125.66 o
  -1   2  12     1047.73     1031.24     40.39 o
   0   2  12     8411.58     8058.32    134.72 o
   1   2  12     7102.49     6981.40    116.70 o
   2   2  12    23382.19    23625.64    320.93 o
   3   2  12     5853.21     6007.30    148.29 o
   4   2  12     9619.97    10418.32    325.26 o
   5   2  12     3614.59     3896.73     92.60 o
   6   2  12     5588.18     6494.12    457.56 o
   7   2  12     1300.08     1199.89     65.47 o
   8   2  12     1442.06     1190.72    125.74 o
  -8   3  12      400.00      343.20    100.85 o
  -7   3  12       54.01      122.07     56.28 o
  -6   3  12     5665.52     6176.74    149.81 o
  -5   3  12      371.33      404.16     70.87 o
  -4   3  12    10372.37    11354.39    460.86 o
  -3   3  12     6201.48     6503.75    122.36 o
  -2   3  12    27415.04    28075.34    394.69 o
  -1   3  12    15465.02    15345.84    251.80 o
   0   3  12    25202.36    23617.84    875.54 o
   1   3  12    19469.53    19513.56    265.14 o
   2   3  12    17614.76    18489.00    589.56 o
   3   3  12    16615.97    16820.13   1024.72 o
   4   3  12     2518.71     2614.71     62.69 o
   5   3  12     7967.50     8800.17    164.88 o
   6   3  12      623.04      605.85    103.60 o
   7   3  12     3544.57     3566.28    113.99 o
   8   3  12       16.99     -147.13    147.13 o
  -8   4  12       86.72       59.95     53.62 o
  -7   4  12     5249.18     6089.15    165.67 o
  -6   4  12       85.27       89.43     40.33 o
  -5   4  12    17919.72    20763.69    381.68 o
  -4   4  12      254.30      266.27     54.51 o
  -3   4  12    56397.43    60409.77    843.90 o
  -2   4  12     1159.37     1235.54    125.55 o
  -1   4  12    80419.15    81809.55   2412.63 o
   0   4  12     3628.99     3611.29    117.83 o
   1   4  12    68272.02    73439.84   1660.19 o
   2   4  12     9131.88     8984.27    149.05 o
   3   4  12    28454.62    30247.61    482.82 o
   4   4  12     1704.89     1719.17     49.75 o
   5   4  12     9556.26    10448.42    341.34 o
   6   4  12     1663.21     1843.50     90.06 o
   7   4  12     2301.66     2140.75     98.29 o
   8   4  12      611.28      348.94    152.66 o
  -8   5  12     1524.76     1342.05     95.49 o
  -7   5  12      851.70      810.01     62.55 o
  -6   5  12     6636.88     7893.96    309.93 o
  -5   5  12     1345.99     1346.26     90.05 o
  -4   5  12    16329.97    17974.81    289.79 o
  -3   5  12     1193.98     1366.32     63.59 o
  -2   5  12    38334.54    40094.33    618.98 o
  -1   5  12      457.42      486.11     46.35 o
   0   5  12    44184.71    45592.58   1826.45 o
   1   5  12       31.25       81.74     26.16 o
   2   5  12    22499.85    23488.75    901.88 o
   3   5  12      101.54       49.73     35.43 o
   4   5  12     8882.36     9870.49    175.07 o
   5   5  12       89.69       75.76     27.25 o
   6   5  12     2061.93     1920.43     92.83 o
   7   5  12       70.51       68.59     78.93 o
   8   5  12      113.32      163.50    158.05 o
  -8   6  12      496.93      352.22     95.55 o
  -7   6  12      366.64      260.63     49.41 o
  -6   6  12     1543.66     1569.87     66.00 o
  -5   6  12     3536.33     3416.44     90.06 o
  -4   6  12     1960.99     2006.33     75.24 o
  -3   6  12     7306.13     7583.56    153.31 o
  -2   6  12     1642.90     1542.55     49.76 o
  -1   6  12     6328.21     6385.33    181.49 o
   0   6  12      516.31      427.89     32.72 o
   1   6  12     4662.64     4604.81     81.19 o
   2   6  12      600.95      547.98     34.07 o
   3   6  12      796.08      846.87     52.37 o
   4   6  12      141.52      151.36     35.43 o
   5   6  12       83.56      108.10     20.93 o
   6   6  12        2.97       -2.72     26.97 o
   7   6  12      881.04      660.07     84.89 o
   8   6  12        2.70      -21.80    207.07 o
  -8   7  12        0.53       89.91    103.70 o
  -7   7  12        8.56       -0.75     48.22 o
  -6   7  12      232.83      250.73     42.76 o
  -5   7  12       20.53       -3.63     29.24 o
  -4   7  12      265.15      269.37    144.45 o
  -3   7  12      274.88      261.04     40.34 o
  -2   7  12       47.94      113.42     30.11 o
  -1   7  12        9.04      -27.25     27.25 o
   0   7  12      136.80      188.91     38.15 o
   1   7  12      502.30      444.58     27.22 o
   2   7  12      207.40      220.92     23.11 o
   3   7  12      145.81      172.07     13.63 o
   4   7  12      878.16      913.84     54.55 o
   5   7  12        6.12       31.61     19.07 o
   6   7  12     1767.63     1995.35    262.01 o
   7   7  12        5.40       16.35    114.44 o
  -8   8  12      564.96      429.84    111.44 o
  -7   8  12      311.10      298.07     49.41 o
  -6   8  12      517.86      550.75     53.45 o
  -5   8  12     1377.50     1507.64     59.48 o
  -4   8  12      373.78      366.81     45.78 o
  -3   8  12     4007.24     4374.06    102.63 o
  -2   8  12     1173.76     1212.00    100.97 o
  -1   8  12     3092.96     3232.52     93.03 o
   0   8  12     5637.23     5333.74    189.46 o
   1   8  12     1638.44     1672.95     51.18 o
   2   8  12      932.72      918.17     40.92 o
   3   8  12      185.31      169.91     49.05 o
   4   8  12      652.27      745.90     49.08 o
   5   8  12       93.82       36.79     49.05 o
   6   8  12      159.66      202.17     53.54 o
   7   8  12      190.01      201.66    168.96 o
  -7   9  12      649.76      553.30     70.84 o
  -6   9  12     5921.19     6483.52    301.40 o
  -5   9  12     2712.00     2630.37     86.85 o
  -4   9  12    15705.41    17797.38    947.95 o
  -3   9  12      947.61      863.15     52.37 o
  -2   9  12    29231.17    30001.65   1716.92 o
  -1   9  12     1844.59     1832.05    183.00 o
   0   9  12    30358.46    32572.88    525.14 o
   1   9  12        1.39       -5.45     20.24 o
   2   9  12    17318.84    18671.72    420.23 o
   3   9  12       11.07        5.45     26.97 o
   4   9  12     8199.94     8521.87    736.69 o
   5   9  12       10.78       15.71     29.97 o
   6   9  12     2166.06     2075.16    234.79 o
   7   9  12       89.79      174.39    207.09 o
  -7  10  12     2834.27     2694.21    157.99 o
  -6  10  12        0.26      -31.84     45.67 o
  -5  10  12    12495.53    14182.23    257.34 o
  -4  10  12      159.80      168.12     49.05 o
  -3  10  12    27927.35    30577.48    891.23 o
  -2  10  12      338.20      318.90     70.87 o
  -1  10  12    36175.95    37862.36    590.98 o
   0  10  12     2336.04     2244.58     67.55 o
   1  10  12    29619.26    31709.63    588.65 o
   2  10  12     6305.53     6468.87    241.59 o
   3  10  12    17324.51    18710.34   1172.26 o
   4  10  12     3777.80     3749.23    456.84 o
   5  10  12     6451.22     6801.92    627.91 o
   6  10  12     1666.86     1781.86    117.34 o
   7  10  12     1367.12     1385.75    201.86 o
  -7  11  12       81.11      141.69    119.89 o
  -6  11  12     1109.65      931.74    190.92 o
  -5  11  12      444.48      331.93     48.76 o
  -4  11  12     2645.89     2556.66    120.22 o
  -3  11  12     3033.98     3187.94    142.16 o
  -2  11  12     4701.18     4792.65    145.21 o
  -1  11  12     5519.31     5584.00    124.13 o
   0  11  12     3331.10     3473.58     88.99 o
   1  11  12     7442.80     7484.66    236.43 o
   2  11  12     2767.48     2759.62     86.91 o
   3  11  12     9968.92    10256.55    228.94 o
   4  11  12       55.31       41.89     51.77 o
   5  11  12     4369.57     4518.22    137.86 o
   6  11  12        1.57      -74.50     74.50 o
   7  11  12     1543.26     1102.20    272.82 o
  -7  12  12      163.86      -27.25    141.70 o
  -6  12  12      205.06      -10.90    109.01 o
  -5  12  12      356.58      277.05     62.69 o
  -4  12  12       59.00       24.91     37.13 o
  -3  12  12      208.90      208.80     79.03 o
  -2  12  12     2713.44     2815.83    114.79 o
  -1  12  12     1074.96     1119.31    166.41 o
   0  12  12     3307.18     3253.68    104.16 o
   1  12  12     1988.04     1919.74    133.82 o
   2  12  12     7473.83     8266.75    183.49 o
   3  12  12     6222.14     6578.77    452.56 o
   4  12  12     6105.61     5995.31    570.21 o
   5  12  12     1650.43     1478.63    161.01 o
   6  12  12     2823.04     2985.23    176.72 o
  -7  13  12      721.34      599.79    147.22 o
  -6  13  12       68.27       32.70     70.85 o
  -5  13  12     1292.05     1031.18     76.38 o
  -4  13  12       61.06       27.25     43.60 o
  -3  13  12      291.69      218.04     43.61 o
  -2  13  12        6.08       87.19     38.15 o
  -1  13  12        3.97       64.30     54.41 o
   0  13  12      256.38      163.34     51.16 o
   1  13  12      597.04      625.69     65.44 o
   2  13  12      415.79      372.59     84.50 o
   3  13  12     2279.80     2350.96     90.21 o
   4  13  12      373.04      215.77     43.21 o
   5  13  12     1720.51     1657.30     82.37 o
   6  13  12      112.71       79.19     87.48 o
  -6  14  12      796.64      616.20    141.78 o
  -5  14  12      343.67      370.67     81.77 o
  -4  14  12      823.26      627.17     76.35 o
  -3  14  12      745.67      616.24     65.44 o
  -2  14  12      155.99      174.41     49.05 o
  -1  14  12     1478.65     1320.53     84.25 o
   0  14  12       12.28      101.58     47.13 o
   1  14  12     3017.10     2983.59    119.18 o
   2  14  12      740.20      778.60     57.26 o
   3  14  12     1483.57     1381.94     78.59 o
   4  14  12      851.39      699.20     87.26 o
   5  14  12      866.45      671.72     76.99 o
   6  14  12      543.01      438.22    117.15 o
  -6  15  12      353.00      414.27    119.92 o
  -5  15  12      137.35     -147.15    196.20 o
  -4  15  12      460.64      370.72     59.97 o
  -3  15  12       63.92       59.95     49.05 o
  -2  15  12      233.44      175.24     46.33 o
  -1  15  12     1644.21     1387.89     70.92 o
   0  15  12      514.04      363.45     53.45 o
   1  15  12     2188.32     2003.21    273.09 o
   2  15  12     1061.70      899.65    130.93 o
   3  15  12     4051.39     3632.65    177.81 o
   4  15  12     1481.85     1223.97    141.88 o
   5  15  12     1771.26     1664.55    173.16 o
   6  15  12     1066.82     1347.19    169.08 o
  -6  16  12       37.14     -119.89    136.24 o
  -5  16  12       12.68      -54.49    125.34 o
  -4  16  12       59.48       32.70     65.40 o
  -3  16  12      100.25       98.10     54.50 o
  -2  16  12     1012.24      555.02     67.60 o
  -1  16  12      126.37      201.23    111.73 o
   0  16  12     3244.08     3561.46    136.68 o
   1  16  12      242.48      129.34     98.11 o
   2  16  12     7069.13     7681.97    231.83 o
   3  16  12       98.59       65.18     42.75 o
   4  16  12     5114.07     4954.60    226.07 o
   5  16  12       37.73       20.33     99.97 o
  -5  17  12        0.47      114.44    119.89 o
  -4  17  12     2424.11     2282.78    218.45 o
  -3  17  12       48.47      -21.80     65.39 o
  -2  17  12     3262.74     2867.65    124.37 o
  -1  17  12     1215.28     1079.16    174.59 o
   0  17  12     4524.76     4418.14    168.08 o
   1  17  12     3880.60     3990.79    187.64 o
   2  17  12     2489.08     2399.56    355.05 o
   3  17  12     3682.56     3400.15    336.27 o
   4  17  12      960.25      728.22     95.59 o
   5  17  12     2606.91     2299.25    262.15 o
  -5  18  12     2533.13     2730.48    344.04 o
  -4  18  12       15.64      -10.90     87.19 o
  -3  18  12     4573.25     4837.20    224.35 o
  -2  18  12       13.07      -30.88    136.23 o
  -1  18  12     6581.49     6403.71    192.53 o
   0  18  12      533.27      378.74    112.60 o
   1  18  12     5037.28     5844.21    342.20 o
   2  18  12      704.42      605.93    117.18 o
   3  18  12     2526.87     2347.41    270.36 o
   4  18  12      593.84      367.80     72.64 o
  -4  19  12     1306.56     1112.91    229.13 o
  -3  19  12      189.89       65.40     87.20 o
  -2  19  12     2313.91     1999.11    207.51 o
  -1  19  12       41.34      -23.71     51.10 o
   0  19  12     2183.90     1987.18    171.00 o
   1  19  12        8.52      -25.40    141.68 o
   2  19  12     1254.32     1294.54    477.35 o
   3  19  12       22.88      176.80    283.37 o
   4  19  12      144.61       61.16     96.56 o
  -4  20  12       36.99      408.71    207.08 o
  -3  20  12      121.61      -92.65    103.55 o
  -2  20  12       65.08       32.28     69.32 o
  -1  20  12       56.78        1.00     84.83 o
   0  20  12       16.98       58.85    122.61 o
   1  20  12      146.70      156.84     96.56 o
   2  20  12        1.04      -50.13     88.28 o
   3  20  12        2.00      170.02    133.38 o
  -3  21  12       22.28      501.35    239.77 o
  -2  21  12      578.82      433.92    139.73 o
  -1  21  12       83.63      118.59    103.54 o
   0  21  12      909.59      847.11    146.23 o
   1  21  12       29.78      -91.86     95.37 o
   2  21  12      258.60      239.82     99.77 o
   3  21  12        4.45       59.94    174.38 o
  -2  22  12      147.16      234.22     99.01 o
  -1  22  12     3253.04     3393.03    230.57 o
   0  22  12      121.41       87.92     79.19 o
   1  22  12     3175.42     4106.38    243.45 o
  -7   0  13     1625.32     1533.56    109.15 o
  -5   0  13     4971.43     5347.68    158.90 o
  -3   0  13     9508.36     9695.06    231.75 o
  -1   0  13    12087.93    11435.83    255.24 o
   1   0  13     7298.19     7089.81    165.26 o
   3   0  13      631.13      741.71     49.08 o
   5   0  13       44.34      272.48     76.29 o
   7   0  13      553.96      605.18     92.68 o
  -8   1  13     1387.02     1023.77    166.40 o
  -7   1  13     2378.53     2641.79    108.79 o
  -6   1  13     4294.58     4695.15    131.35 o
  -5   1  13     7990.29     9168.98    288.60 o
  -4   1  13     5010.73     5634.25    356.35 o
  -3   1  13    20329.14    22479.84    366.92 o
  -2   1  13     7813.43     7786.58    130.14 o
  -1   1  13    34677.23    36012.66   1435.10 o
   0   1  13     2239.67     2194.22     57.41 o
   1   1  13    39590.39    40369.93    835.73 o
   2   1  13       56.42       65.82     23.11 o
   3   1  13    18242.32    19613.68    306.71 o
   4   1  13      286.67      294.95     26.17 o
   5   1  13     9647.30    10771.62    244.99 o
   6   1  13     1510.56     1498.46     61.74 o
   7   1  13     2409.93     2432.15    357.71 o
   8   1  13      776.96      687.68     94.41 o
  -8   2  13      216.54      225.11     54.99 o
  -7   2  13     2051.87     2162.47     92.41 o
  -6   2  13     2075.70     2409.01    117.40 o
  -5   2  13     4461.12     4917.81    112.09 o
  -4   2  13     3935.47     4380.23    100.66 o
  -3   2  13     5753.22     6180.41    334.93 o
  -2   2  13    13821.70    13513.52    210.15 o
  -1   2  13     1513.01     1469.53     50.21 o
   0   2  13    20983.96    19707.31    604.28 o
   1   2  13      433.80      563.63    139.05 o
   2   2  13    29193.19    28994.64    392.87 o
   3   2  13     1340.69     1567.32     98.26 o
   4   2  13    12570.62    13719.11    273.69 o
   5   2  13     2238.96     2398.66     71.01 o
   6   2  13     6156.38     6379.42    172.68 o
   7   2  13     2646.90     2762.10    100.20 o
   8   2  13     1019.53      937.15    105.58 o
  -8   3  13      795.54      677.87    125.42 o
  -7   3  13      441.86      403.16     63.52 o
  -6   3  13     3203.78     3456.14    158.54 o
  -5   3  13      196.54      129.07     48.06 o
  -4   3  13     2940.29     2850.50     87.50 o
  -3   3  13      316.64      431.74     70.87 o
  -2   3  13     4302.70     4239.37     83.28 o
  -1   3  13      467.03      401.14     32.61 o
   0   3  13     1034.75     1148.61     40.38 o
   1   3  13     1191.06     1103.91     36.52 o
   2   3  13       49.69      182.23     70.85 o
   3   3  13     1012.73     1037.47     46.38 o
   4   3  13      186.78      172.18     28.04 o
   5   3  13      646.99      587.56     32.20 o
   6   3  13     1125.68      951.17    106.38 o
   7   3  13      136.40       76.05     73.57 o
   8   3  13      521.72      501.56    212.62 o
  -8   4  13     1021.49      780.40    158.17 o
  -7   4  13      808.05      704.19     72.11 o
  -6   4  13      786.41      792.67     63.53 o
  -5   4  13     3176.51     3409.73    224.19 o
  -4   4  13     1005.93      993.85     50.39 o
  -3   4  13     3793.15     3793.77    114.99 o
  -2   4  13      979.79      946.79     43.25 o
  -1   4  13     6673.48     6471.45    228.33 o
   0   4  13       60.71       60.59     35.42 o
   1   4  13     1337.10     1479.22     44.27 o
   2   4  13      752.58      642.45     38.00 o
   3   4  13      717.38      675.46     38.57 o
   4   4  13      438.77      401.96     36.29 o
   5   4  13       72.18       50.60     27.25 o
   6   4  13      331.54      296.76     51.79 o
   7   4  13       25.15       65.39     70.84 o
  -8   5  13      387.64      184.20     77.56 o
  -7   5  13      129.25       42.59     51.92 o
  -6   5  13     1538.01     1496.23     63.57 o
  -5   5  13      189.86      135.58     51.78 o
  -4   5  13      914.32      946.93     57.28 o
  -3   5  13     1106.63     1071.90    106.41 o
  -2   5  13      508.38      510.52     49.08 o
  -1   5  13     5621.40     5097.25    107.70 o
   0   5  13      373.89      368.44     46.34 o
   1   5  13     4820.91     4891.89     93.10 o
   2   5  13     2004.71     2009.34    114.74 o
   3   5  13     3233.86     3471.19     95.74 o
   4   5  13      190.88      164.09     43.60 o
   5   5  13      959.64     1000.46     54.55 o
   6   5  13        0.03      -42.23     59.94 o
   7   5  13       12.69       62.42     78.39 o
  -8   6  13      255.41       85.85     70.11 o
  -7   6  13      106.04       65.57     79.02 o
  -6   6  13     2676.01     2646.20    103.81 o
  -5   6  13       63.38       91.16     37.85 o
  -4   6  13     7460.67     7998.45    188.45 o
  -3   6  13       12.75        9.30     32.58 o
  -2   6  13    26501.12    27015.07    436.01 o
  -1   6  13      111.85      172.27     54.50 o
   0   6  13    47384.38    48020.73    666.44 o
   1   6  13      249.63      230.04     23.11 o
   2   6  13    37098.30    41812.53   1483.72 o
   3   6  13      468.68      499.15     44.21 o
   4   6  13    17815.96    19807.87    839.09 o
   5   6  13      677.89      679.29     38.17 o
   6   6  13     6882.57     7686.12    507.35 o
   7   6  13      187.82      179.86    163.51 o
  -7   7  13     1470.44     1343.26    169.15 o
  -6   7  13        0.21       -6.20     48.22 o
  -5   7  13     8775.19    10271.21    202.24 o
  -4   7  13       21.06       13.38     40.32 o
  -3   7  13    25126.96    27917.79    623.04 o
  -2   7  13      207.15      233.82     84.49 o
  -1   7  13    47665.02    51818.42   1180.77 o
   0   7  13      934.95      846.99     38.58 o
   1   7  13    46824.00    48630.04    643.47 o
   2   7  13     1128.31     1034.77     49.11 o
   3   7  13    37948.80    41725.59    563.19 o
   4   7  13      638.34      705.06     32.97 o
   5   7  13    21424.91    22843.63   1291.44 o
   6   7  13      352.41      358.13     55.79 o
   7   7  13     5459.19     6400.57    443.50 o
  -7   8  13        8.07      -13.96     78.92 o
  -6   8  13      777.34      606.80    106.34 o
  -5   8  13      135.31      139.27     43.60 o
  -4   8  13     3777.62     3983.54    134.06 o
  -3   8  13      183.73      275.25     65.41 o
  -2   8  13    10745.18    11030.17    334.10 o
  -1   8  13      906.60      865.79     41.91 o
   0   8  13    19283.93    18760.77    899.34 o
   1   8  13       22.02       53.72     26.16 o
   2   8  13    15913.53    17660.37    680.53 o
   3   8  13      265.79      266.49     43.36 o
   4   8  13    11232.56    12063.85    623.19 o
   5   8  13       54.48       71.59     35.42 o
   6   8  13     3350.39     3489.00    161.25 o
   7   8  13       22.98      108.99    158.03 o
  -7   9  13      925.70      727.16     73.27 o
  -6   9  13      284.95      190.14     51.16 o
  -5   9  13      815.92      773.69     55.82 o
  -4   9  13      493.65      558.37     51.94 o
  -3   9  13       23.48       55.31     73.57 o
  -2   9  13      175.52      106.43     49.05 o
  -1   9  13      250.42      259.62     30.12 o
   0   9  13        7.48      -22.58     26.16 o
   1   9  13      429.44      557.34    128.13 o
   2   9  13      774.73      770.26     52.36 o
   3   9  13      581.50      557.23     41.89 o
   4   9  13      142.90       92.65     46.33 o
   5   9  13       61.27        6.94     41.87 o
   6   9  13      133.23      108.22     52.32 o
   7   9  13        0.64       16.35    207.07 o
  -7  10  13      763.52      551.79    103.25 o
  -6  10  13      935.90      837.46    117.26 o
  -5  10  13     1232.32     1140.81     87.29 o
  -4  10  13     1059.91      972.09    141.84 o
  -3  10  13      333.93      303.11     43.21 o
  -2  10  13       28.01       32.70     30.83 o
  -1  10  13       58.45        6.23     26.16 o
   0  10  13       22.03      -22.89     28.71 o
   1  10  13      718.01      751.98    158.17 o
   2  10  13      715.83      673.56     50.13 o
   3  10  13     1320.57     1475.05     62.89 o
   4  10  13      100.58       71.71     36.46 o
   5  10  13     1496.01     1304.05    259.22 o
   6  10  13       17.53       64.93     65.39 o
   7  10  13      815.37      763.43    169.05 o
  -7  11  13      336.58      245.29    114.47 o
  -6  11  13     1134.77      943.59     86.24 o
  -5  11  13     2275.56     2187.37    104.04 o
  -4  11  13     1171.30     1107.61     87.29 o
  -3  11  13     4618.32     4852.23    140.79 o
  -2  11  13      916.26      908.60     87.28 o
  -1  11  13     7138.15     7172.93    155.27 o
   0  11  13        4.94      114.40     79.02 o
   1  11  13     5579.60     5891.30    175.51 o
   2  11  13      733.75      649.67     79.08 o
   3  11  13     4835.85     5083.45    482.02 o
   4  11  13     1087.27     1118.44     69.39 o
   5  11  13     1640.72     1434.04    196.48 o
   6  11  13     1511.45     1647.68    158.44 o
  -7  12  13      682.76      408.93    152.67 o
  -6  12  13     2606.64     2446.95    191.17 o
  -5  12  13     2458.84     2379.74    480.65 o
  -4  12  13     8302.79     8797.21    210.31 o
  -3  12  13     2845.46     2928.89    109.15 o
  -2  12  13    15927.58    16890.12    371.92 o
  -1  12  13     2593.18     2764.16     81.16 o
   0  12  13    15811.54    16707.98    407.71 o
   1  12  13      330.44      318.07     49.22 o
   2  12  13    18235.93    19531.84    384.51 o
   3  12  13      264.20      223.88     49.06 o
   4  12  13     8660.18     8615.21   1068.90 o
   5  12  13      114.45       70.85     46.24 o
   6  12  13     2795.93     3046.60    445.20 o
  -6  13  13     1419.39     1243.99    158.23 o
  -5  13  13     1265.46     1063.86     98.20 o
  -4  13  13     4303.63     4295.69    147.75 o
  -3  13  13     2084.80     2036.56     90.88 o
  -2  13  13     9405.79    10006.07    297.21 o
  -1  13  13     3660.92     3697.44    128.75 o
   0  13  13     6851.79     7762.11    403.54 o
   1  13  13     4226.32     4069.01    139.75 o
   2  13  13     2979.45     3023.31    100.28 o
   3  13  13     4454.16     4406.32    131.43 o
   4  13  13      359.27      184.70     57.24 o
   5  13  13     1784.03     1816.62    147.65 o
   6  13  13        6.19      -57.95     94.74 o
  -6  14  13      399.07      321.62    109.02 o
  -5  14  13     2523.36     2698.11    169.31 o
  -4  14  13     1308.35     1189.43     92.75 o
  -3  14  13     4192.20     4262.77    147.75 o
  -2  14  13     2174.86     1998.94    114.69 o
  -1  14  13     2816.24     3100.24    119.15 o
   0  14  13     2753.60     2608.50    101.05 o
   1  14  13      784.43      708.36    114.53 o
   2  14  13     1192.22     1034.49     81.84 o
   3  14  13        1.96       -7.27     54.49 o
   4  14  13      531.76      419.55     63.52 o
   5  14  13      303.47      238.12    103.21 o
   6  14  13       91.12       21.80    168.94 o
  -6  15  13     1273.66      938.29    147.29 o
  -5  15  13     1592.54     1435.20    185.54 o
  -4  15  13     1442.89     1391.44    109.13 o
  -3  15  13     3674.21     3762.49    153.12 o
  -2  15  13     1654.51     1391.88     98.25 o
  -1  15  13     7170.49     7642.55    225.06 o
   0  15  13       30.07      -19.70     39.84 o
   1  15  13     7463.24     8054.50    232.55 o
   2  15  13      435.36      432.02     60.25 o
   3  15  13     4934.07     4810.81    290.18 o
   4  15  13      890.80      490.32     87.26 o
   5  15  13     1657.63     1467.56    179.40 o
  -5  16  13     1110.52      998.19    207.27 o
  -4  16  13      643.79      458.01     70.88 o
  -3  16  13     1556.07     1304.30     98.23 o
  -2  16  13     1944.55     1758.00    131.03 o
  -1  16  13      688.84      456.52     68.13 o
   0  16  13     3098.53     3146.59    137.35 o
   1  16  13        4.59      123.91     76.61 o
   2  16  13     2152.27     1992.61    147.44 o
   3  16  13      459.93      384.04    103.58 o
   4  16  13     1377.85     1141.51    212.79 o
   5  16  13      711.79      609.75    121.41 o
  -5  17  13      269.49      299.78    141.71 o
  -4  17  13      814.45      528.97    125.42 o
  -3  17  13       29.53        5.45     54.49 o
  -2  17  13      589.52      436.19     70.88 o
  -1  17  13        1.44       59.46     64.16 o
   0  17  13      138.84       93.24     87.20 o
   1  17  13       20.37       86.46     57.42 o
   2  17  13       90.13      113.03     51.92 o
   3  17  13        0.54      -24.43     59.94 o
   4  17  13      191.62      210.26    119.91 o
   5  17  13       49.11      -10.90    196.18 o
  -4  18  13      653.74      643.38    223.55 o
  -3  18  13      764.86      387.17     87.25 o
  -2  18  13      313.41      163.53     53.96 o
  -1  18  13      647.63      432.50     80.69 o
   0  18  13      149.01       60.54     87.64 o
   1  18  13      226.69      331.36    226.19 o
   2  18  13        0.21      -73.57     73.57 o
   3  18  13        5.64      -33.67     75.06 o
   4  18  13       22.92       47.78    111.71 o
  -4  19  13      484.33      158.10    152.64 o
  -3  19  13      224.07      185.31    103.56 o
  -2  19  13      967.83      652.02     74.56 o
  -1  19  13      954.26      818.71    114.53 o
   0  19  13      732.67      512.97     89.08 o
   1  19  13     1962.16     1768.04    153.72 o
   2  19  13      384.72      286.41    141.22 o
   3  19  13     1649.86     1843.67    395.64 o
   4  19  13      130.24      158.05    174.40 o
  -3  20  13      133.20      141.70    201.65 o
  -2  20  13     4966.83     4486.73    385.83 o
  -1  20  13       99.76       65.40     87.20 o
   0  20  13     6663.92     7371.94    339.63 o
   1  20  13      160.33       75.15    103.83 o
   2  20  13     4927.61     5767.37    343.60 o
   3  20  13       27.80       73.02    136.03 o
  -2  21  13       13.75      102.75     91.57 o
  -1  21  13     5384.17     5613.15    270.21 o
   0  21  13      104.20      100.28    119.90 o
   1  21  13     5562.00     6376.63    832.22 o
   2  21  13       64.05      128.65    139.43 o
   0  22  13     1303.54     1224.39    204.57 o
  -8   0  14        0.14       10.90    201.62 o
  -6   0  14       49.21       38.15     65.40 o
  -4   0  14      264.23      250.75     54.51 o
  -2   0  14      848.97      922.00     70.92 o
   0   0  14      149.77      245.27     43.60 o
   2   0  14        9.61      125.34     43.60 o
   4   0  14      833.70      927.26     54.54 o
   6   0  14      996.03      921.81     76.36 o
  -8   1  14     1063.13      988.11    193.87 o
  -7   1  14      390.22      246.70     61.44 o
  -6   1  14     3748.47     4295.77    114.04 o
  -5   1  14     1782.41     1908.46     73.05 o
  -4   1  14     6783.31     6917.93    148.29 o
  -3   1  14     4932.27     5167.99    104.69 o
  -2   1  14     4997.14     5243.88    102.75 o
  -1   1  14     7979.75     8092.75    140.28 o
   0   1  14     3001.77     3228.17     75.39 o
   1   1  14     4167.39     4161.20    112.36 o
   2   1  14     1263.54     1310.23     43.27 o
   3   1  14     1795.61     1867.79     48.16 o
   4   1  14      575.30      616.16     35.28 o
   5   1  14       86.42       92.92     37.96 o
   6   1  14       11.45      -46.32     46.32 o
   7   1  14        7.75       61.70    138.96 o
  -8   2  14     1511.84     1238.25    152.67 o
  -7   2  14     1880.19     1756.04     96.84 o
  -6   2  14     7035.39     7802.02    193.53 o
  -5   2  14     2933.55     3144.10    322.51 o
  -4   2  14    10753.79    12196.14    449.63 o
  -3   2  14     3541.78     3730.24     90.89 o
  -2   2  14    37140.99    40783.50    639.87 o
  -1   2  14     2261.87     2357.13     92.93 o
   0   2  14    42887.39    43045.99    975.64 o
   1   2  14     1149.66     1198.03     73.68 o
   2   2  14    40004.20    41834.09   1014.22 o
   3   2  14       16.82       40.87     51.77 o
   4   2  14    12329.13    12517.23    317.67 o
   5   2  14       20.81       27.25     22.17 o
   6   2  14     2965.72     3236.40    147.55 o
   7   2  14        8.41       26.59     84.47 o
  -8   3  14       57.59       99.94     99.47 o
  -7   3  14     2489.17     2554.98    182.96 o
  -6   3  14        0.70      -47.29     50.33 o
  -5   3  14    10744.72    11822.39    227.94 o
  -4   3  14      166.26      191.65     35.43 o
  -3   3  14    27511.04    29560.90    861.88 o
  -2   3  14     1345.93     1384.14     54.04 o
  -1   3  14    36139.49    36634.56    515.41 o
   0   3  14     2965.20     2952.51     93.02 o
   1   3  14    35405.39    36160.18    850.62 o
   2   3  14     6240.81     6636.12    249.96 o
   3   3  14    18706.18    20338.01    317.15 o
   4   3  14     3334.20     3512.73    185.97 o
   5   3  14     5788.65     6501.61    134.30 o
   6   3  14     2034.85     1972.92     90.66 o
   7   3  14     1242.54      965.37    103.65 o
  -8   4  14      296.25      239.63    109.01 o
  -7   4  14      203.70      130.81     65.52 o
  -6   4  14     1339.88     1356.18     88.74 o
  -5   4  14      551.58      611.18     48.37 o
  -4   4  14     6407.54     6698.09    211.33 o
  -3   4  14     4996.03     5331.12    178.19 o
  -2   4  14     9712.75     9688.12    292.48 o
  -1   4  14     9432.79     9384.88    158.02 o
   0   4  14     4822.16     4896.67     94.97 o
   1   4  14    15465.74    16282.43    837.14 o
   2   4  14     1747.08     1798.18    133.81 o
   3   4  14    16650.97    17507.18   1147.59 o
   4   4  14      789.10      741.32     51.81 o
   5   4  14     8667.88    10057.92    255.63 o
   6   4  14       38.14       97.78     28.04 o
   7   4  14     3659.36     3261.65    156.24 o
  -7   5  14       35.36       48.69     46.32 o
  -6   5  14       38.31      125.87     70.84 o
  -5   5  14       66.75       84.35     38.47 o
  -4   5  14        4.51       50.19     32.95 o
  -3   5  14      121.04      128.62     38.15 o
  -2   5  14     2110.73     2128.75     66.87 o
  -1   5  14      435.03      471.78     38.56 o
   0   5  14     8173.29     8568.00    145.74 o
   1   5  14       43.78       28.34     35.42 o
   2   5  14    15771.20    17162.31    633.51 o
   3   5  14      175.36      221.43     89.93 o
   4   5  14     8548.46     9879.57    225.51 o
   5   5  14     1335.86     1284.38     51.13 o
   6   5  14     4978.09     5184.62    123.70 o
   7   5  14      578.71      616.62    138.15 o
  -7   6  14     1998.43     1875.80    109.18 o
  -6   6  14      235.30      162.43     45.35 o
  -5   6  14     3562.34     4024.87    350.03 o
  -4   6  14      833.61      892.29    130.90 o
  -3   6  14     3591.11     3599.14    101.18 o
  -2   6  14     1659.71     1615.46     61.42 o
  -1   6  14     1369.59     1323.41    117.37 o
   0   6  14     1275.12     1248.47     49.13 o
   1   6  14      484.11      473.27     31.27 o
   2   6  14      366.49      305.50     43.61 o
   3   6  14      451.05      534.60    133.58 o
   4   6  14     1638.03     1619.25     52.00 o
   5   6  14      458.73      471.86     30.12 o
   6   6  14      667.80      640.21     41.89 o
   7   6  14      477.60      294.39    185.35 o
  -7   7  14        7.67      -64.90     81.74 o
  -6   7  14     5043.09     5372.72    265.54 o
  -5   7  14       26.19      -38.86     41.26 o
  -4   7  14     7406.61     7994.69    271.91 o
  -3   7  14       44.65       -4.67     39.24 o
  -2   7  14     6208.60     6340.87    154.45 o
  -1   7  14      138.36      183.48     62.68 o
   0   7  14     1617.40     1593.58    106.48 o
   1   7  14      141.65       92.42     24.37 o
   2   7  14      267.92      294.36     28.72 o
   3   7  14       19.57       19.82     27.25 o
   4   7  14      801.79      826.28     40.90 o
   5   7  14      156.77      134.30     27.25 o
   6   7  14      174.97      225.58     69.05 o
   7   7  14      165.55      125.35    158.05 o
  -7   8  14      825.49      693.23     98.47 o
  -6   8  14      140.88      163.85     73.58 o
  -5   8  14     2046.58     2071.72     79.99 o
  -4   8  14      392.53      336.68     43.21 o
  -3   8  14      367.65      322.45     47.15 o
  -2   8  14     1314.28     1378.51    152.82 o
  -1   8  14      876.26      807.97     46.29 o
   0   8  14     3954.97     4190.20     90.94 o
   1   8  14     6265.54     6462.20    145.52 o
   2   8  14     4610.09     4567.38    117.80 o
   3   8  14    11882.19    12643.54    311.95 o
   4   8  14     2652.38     2756.75    360.65 o
   5   8  14     5242.97     5591.77    753.10 o
   6   8  14     1571.12     1321.86    180.08 o
   7   8  14     1821.50     1872.01    223.77 o
  -7   9  14       25.10       56.74     86.11 o
  -6   9  14       14.40       11.50     49.40 o
  -5   9  14        0.32       61.92     37.85 o
  -4   9  14      734.67      678.79     57.46 o
  -3   9  14      142.27      137.39     45.77 o
  -2   9  14     4418.23     4468.71    339.60 o
  -1   9  14      916.16      884.57     47.19 o
   0   9  14    10489.77    10625.01    193.12 o
   1   9  14     1988.96     2038.93     59.03 o
   2   9  14     8875.96     9655.22    173.40 o
   3   9  14        6.00        0.00     38.53 o
   4   9  14     9278.84     9395.94    654.61 o
   5   9  14      144.92       85.30     76.30 o
   6   9  14     4040.72     5037.16    782.07 o
   7   9  14       54.68     -168.94    168.94 o
  -7  10  14        6.50       20.87     75.60 o
  -6  10  14     1054.36     1038.74     69.42 o
  -5  10  14      491.25      385.32     79.05 o
  -4  10  14     3549.62     3778.53    114.29 o
  -3  10  14     1153.98     1135.97     87.30 o
  -2  10  14     9668.11    10636.06    226.28 o
  -1  10  14     4027.37     4105.23    172.46 o
   0  10  14     6834.34     7262.00    400.99 o
   1  10  14     2618.11     2704.67     76.15 o
   2  10  14     6400.41     7117.30    225.02 o
   3  10  14     8355.61     8883.38    208.20 o
   4  10  14     4079.61     4070.66    328.30 o
   5  10  14     3301.88     2907.59    590.36 o
   6  10  14      818.79      724.88    136.33 o
  -7  11  14     1258.70     1059.43    283.66 o
  -6  11  14      626.70      696.98    101.68 o
  -5  11  14     5561.12     6177.54    188.43 o
  -4  11  14      917.24      948.09     57.85 o
  -3  11  14    12453.22    13690.71    288.97 o
  -2  11  14      231.69      177.86     45.09 o
  -1  11  14    17230.67    18189.46    455.48 o
   0  11  14      138.69      120.50     34.68 o
   1  11  14    15083.84    16581.30    360.81 o
   2  11  14      798.50      838.82    125.44 o
   3  11  14    12356.61    13047.99    469.10 o
   4  11  14      783.80      687.24    149.97 o
   5  11  14     2695.79     2679.09    647.35 o
   6  11  14      568.41      413.71    133.57 o
  -6  12  14     1542.17     1353.17    130.96 o
  -5  12  14     2147.69     1910.26    237.52 o
  -4  12  14     4176.19     4716.67    158.81 o
  -3  12  14     3303.65     3375.63    349.94 o
  -2  12  14     6937.33     7877.53    227.82 o
  -1  12  14     2460.39     2372.42    142.06 o
   0  12  14     6921.81     7521.38    197.82 o
   1  12  14     1652.85     1543.47    131.02 o
   2  12  14     5357.79     5846.00    140.88 o
   3  12  14      378.62      377.27     51.93 o
   4  12  14     1512.24     1411.66    251.03 o
   5  12  14       17.68       25.64     64.16 o
   6  12  14      182.66       85.22     92.65 o
  -6  13  14      278.64      250.73    141.72 o
  -5  13  14      674.59      550.72     76.34 o
  -4  13  14      450.98      277.68     73.14 o
  -3  13  14     2127.64     2051.16     84.29 o
  -2  13  14      514.33      340.72     62.70 o
  -1  13  14     2476.99     2373.90    177.57 o
   0  13  14      636.68      640.81     53.46 o
   1  13  14     1432.82     1207.97     80.72 o
   2  13  14      729.70      573.22     87.25 o
   3  13  14      269.64      177.36     49.66 o
   4  13  14      436.80      281.92     59.97 o
   5  13  14       41.91      -34.37    130.79 o
   6  13  14       73.60      130.79    136.24 o
  -6  14  14      252.11       87.21    109.01 o
  -5  14  14      687.33      567.08    136.32 o
  -4  14  14      854.57      730.79    125.43 o
  -3  14  14      286.62      190.78     54.51 o
  -2  14  14     2701.73     2568.15    131.14 o
  -1  14  14      261.90      168.01    114.47 o
   0  14  14     1803.84     1662.24    349.41 o
   1  14  14      281.18      254.67    130.82 o
   2  14  14     1294.82     1081.75     66.78 o
   3  14  14      314.62      296.99     55.79 o
   4  14  14       57.55       47.74     48.05 o
   5  14  14      100.87       28.64     82.79 o
  -5  15  14     1616.85     1538.88    261.94 o
  -4  15  14     1910.14     1572.14    131.01 o
  -3  15  14     4068.83     4086.34    213.34 o
  -2  15  14     1578.43     1277.11    103.70 o
  -1  15  14     5698.04     6032.89    493.22 o
   0  15  14     3781.55     3823.95    149.07 o
   1  15  14     7044.40     7469.31    230.06 o
   2  15  14     2623.87     2237.49    229.45 o
   3  15  14     2393.54     2243.15    113.99 o
   4  15  14     1226.86     1099.72    102.95 o
   5  15  14      797.33      565.35    103.82 o
  -5  16  14      338.54      179.88    196.23 o
  -4  16  14     3676.34     3356.83    169.48 o
  -3  16  14       84.28       92.65    114.44 o
  -2  16  14     6278.50     7531.97    317.94 o
  -1  16  14      294.02      243.20     57.42 o
   0  16  14     8411.08     9216.04    277.85 o
   1  16  14      392.09      180.86     65.19 o
   2  16  14     5477.52     6020.89    189.66 o
   3  16  14        6.45        7.98     50.33 o
   4  16  14     2807.68     2603.07    529.89 o
   5  16  14        2.21     -174.38    174.38 o
  -4  17  14      224.43      272.52    212.57 o
  -3  17  14     2392.02     2550.31    174.75 o
  -2  17  14     1260.86     1042.03    120.02 o
  -1  17  14     3825.88     3569.05    182.62 o
   0  17  14     1294.27     1063.19    185.50 o
   1  17  14     3037.18     3063.31    143.98 o
   2  17  14     2161.61     2072.93    104.24 o
   3  17  14     1879.79     1897.56    129.80 o
   4  17  14     2008.22     1790.64    237.46 o
  -4  18  14      599.62      343.48    228.99 o
  -3  18  14      762.92      523.49     98.15 o
  -2  18  14     1077.60      861.83    103.64 o
  -1  18  14     2709.14     2528.31    160.93 o
   0  18  14      502.23      464.77    152.65 o
   1  18  14     3369.60     3447.55    226.84 o
   2  18  14      273.61      284.26     86.14 o
   3  18  14     3720.27     3022.33    789.97 o
   4  18  14        0.36       16.35    168.93 o
  -3  19  14      104.57      283.39    310.64 o
  -2  19  14       87.91      -98.10    119.89 o
  -1  19  14       41.44       11.03     82.78 o
   0  19  14      392.51      235.35     89.76 o
   1  19  14        0.85       14.50    106.05 o
   2  19  14     1089.05      819.12    149.09 o
   3  19  14      134.05      331.67    117.72 o
  -3  20  14      608.12      430.72    179.92 o
  -2  20  14       97.84      119.90     98.10 o
  -1  20  14      244.78      116.07     95.38 o
   0  20  14      124.15     -117.72    117.72 o
   1  20  14        1.12      -13.62     92.48 o
   2  20  14       75.91      -84.51    124.84 o
  -1  21  14      451.27      369.60    127.00 o
   0  21  14       73.83        7.82    123.77 o
   1  21  14      606.23      438.62    147.25 o
  -7   0  15     1564.63     1533.40    141.88 o
  -5   0  15     9249.01     9985.04    280.57 o
  -3   0  15    24256.21    27036.54    588.73 o
  -1   0  15    50240.05    54951.57   1079.53 o
   1   0  15    63097.73    72907.07   1412.81 o
   3   0  15    39286.09    44351.65    803.18 o
   5   0  15    19929.82    22709.71    733.65 o
   7   0  15     6220.42     6070.46    295.85 o
  -7   1  15        0.54       54.20     73.57 o
  -6   1  15      936.50      901.54     62.85 o
  -5   1  15       46.23        6.40     44.19 o
  -4   1  15     3610.74     3854.21    117.63 o
  -3   1  15       15.32      133.08     35.26 o
  -2   1  15    15023.30    15379.98    449.82 o
  -1   1  15      117.09      221.19     73.58 o
   0   1  15    28488.98    29301.00   1467.41 o
   1   1  15      117.39      212.98     43.60 o
   2   1  15    29315.84    31262.72    782.09 o
   3   1  15        8.40       45.15     29.97 o
   4   1  15    16527.74    18562.52    327.26 o
   5   1  15       33.61       -3.76     55.77 o
   6   1  15     8471.71     8982.03    219.40 o
   7   1  15       72.00       80.66     65.40 o
  -7   2  15      937.72      756.95     78.42 o
  -6   2  15       11.53      110.20     51.91 o
  -5   2  15      601.88      655.33     92.70 o
  -4   2  15        8.92        2.72     38.53 o
  -3   2  15      484.01      480.80     81.79 o
  -2   2  15      264.10      245.75     40.34 o
  -1   2  15        2.71       -4.17     32.58 o
   0   2  15      141.63      172.31     34.05 o
   1   2  15      505.58      509.23     34.70 o
   2   2  15     2215.29     2458.74    229.51 o
   3   2  15     1057.96     1049.11     44.24 o
   4   2  15       84.73      111.90     28.71 o
   5   2  15      932.97      860.07     41.29 o
   6   2  15      294.78      236.44     87.21 o
   7   2  15      204.00      141.56     69.05 o
  -7   3  15      755.63      806.13     82.30 o
  -6   3  15     2192.76     2327.55    144.71 o
  -5   3  15     1852.19     1984.13    111.92 o
  -4   3  15     2635.79     2720.07     78.70 o
  -3   3  15     1406.37     1464.37     68.23 o
  -2   3  15     1300.02     1332.98     55.86 o
  -1   3  15      245.20      247.63     65.41 o
   0   3  15       64.31       32.70     26.98 o
   1   3  15       45.98       -9.45     28.71 o
   2   3  15     1104.10     1173.89    109.14 o
   3   3  15      469.63      457.69     39.26 o
   4   3  15      899.22      856.51     57.85 o
   5   3  15      141.16       92.65     43.60 o
   6   3  15      615.43      498.56     48.37 o
   7   3  15      585.62      559.65     71.49 o
  -7   4  15       23.21      103.54     77.07 o
  -6   4  15     4720.04     5101.38    132.54 o
  -5   4  15      343.52      292.97     76.32 o
  -4   4  15    10466.49    11948.56    220.20 o
  -3   4  15     1197.87     1241.76     57.88 o
  -2   4  15    16360.71    16980.52    275.09 o
  -1   4  15     3064.72     3074.68     73.50 o
   0   4  15    13044.89    13404.81    215.51 o
   1   4  15      506.04      501.90     34.06 o
   2   4  15     4338.43     4441.02    199.95 o
   3   4  15     1237.18     1083.99    103.68 o
   4   4  15      919.41      901.49    111.82 o
   5   4  15      292.34      279.34     35.27 o
   6   4  15       46.16       67.64     32.58 o
   7   4  15      244.05      265.40    124.15 o
  -7   5  15     1652.98     1594.65     98.23 o
  -6   5  15     1143.49     1134.45    160.93 o
  -5   5  15     8577.10     9445.24    373.75 o
  -4   5  15     5588.72     6123.93    135.89 o
  -3   5  15    11873.50    12873.06    458.49 o
  -2   5  15    15126.20    16179.91    295.46 o
  -1   5  15    17334.96    17979.41    312.84 o
   0   5  15    18832.77    20493.13    354.29 o
   1   5  15     6378.38     7025.49    162.04 o
   2   5  15    19019.85    20997.14    364.17 o
   3   5  15      692.45      695.35     42.42 o
   4   5  15    10472.15    11728.58    504.11 o
   5   5  15        7.24      -16.35     38.15 o
   6   5  15     5867.92     6270.42    619.08 o
   7   5  15      163.30      109.00    168.95 o
  -7   6  15      525.15      257.34     75.74 o
  -6   6  15     1933.54     1963.99     78.53 o
  -5   6  15     2184.42     2019.69     87.77 o
  -4   6  15     3413.93     3522.71    120.32 o
  -3   6  15     7310.76     7383.93    387.37 o
  -2   6  15     4863.55     4895.07    150.73 o
  -1   6  15    13633.17    14087.70    346.31 o
   0   6  15     2174.13     2060.34    109.28 o
   1   6  15    13981.18    14673.73    529.31 o
   2   6  15        8.37       16.06     46.32 o
   3   6  15    12936.97    14911.45    296.12 o
   4   6  15      432.08      430.72     84.50 o
   5   6  15     6253.53     6814.31    241.23 o
   6   6  15      412.56      163.90     73.01 o
   7   6  15     2211.29     2636.97    262.06 o
  -7   7  15      655.22      567.88    102.11 o
  -6   7  15      239.06      165.70     45.35 o
  -5   7  15     2265.25     2460.08     87.67 o
  -4   7  15       22.00      111.08     92.64 o
  -3   7  15     1965.26     2094.60     81.92 o
  -2   7  15       11.73       -1.82     43.87 o
  -1   7  15     2069.13     2125.73     70.76 o
   0   7  15       21.64       -2.72     30.83 o
   1   7  15      358.54      419.78     31.26 o
   2   7  15       12.98       41.78     21.80 o
   3   7  15      280.09      319.54     35.43 o
   4   7  15      160.32      186.45     23.11 o
   5   7  15      498.47      519.21     27.22 o
   6   7  15      105.40      152.60     70.85 o
   7   7  15      540.55      534.28    163.55 o
  -7   8  15     1196.32     1070.85    120.36 o
  -6   8  15     2206.96     2024.38    177.46 o
  -5   8  15     4091.73     4253.66    284.49 o
  -4   8  15     3443.44     3772.04    166.80 o
  -3   8  15     8151.42     8750.58    192.73 o
  -2   8  15     4046.60     4187.56    112.06 o
  -1   8  15    14662.17    15681.67    290.16 o
   0   8  15     1960.73     1860.60     59.03 o
   1   8  15    11865.06    12730.86    488.95 o
   2   8  15      206.03      229.30     51.78 o
   3   8  15    10109.07    10942.32    512.28 o
   4   8  15      418.73      385.55     46.23 o
   5   8  15     4577.29     4775.74    396.79 o
   6   8  15      706.08      616.49    117.23 o
   7   8  15     1521.05     1462.28    218.25 o
  -7   9  15     1297.15     1183.84    120.07 o
  -6   9  15      711.91      700.49    204.48 o
  -5   9  15     4491.24     4856.81    127.36 o
  -4   9  15     2607.89     2646.27     95.76 o
  -3   9  15     5564.70     6050.51    211.05 o
  -2   9  15     7246.55     7714.08    167.34 o
  -1   9  15     4401.64     4498.06    276.59 o
   0   9  15    12733.17    13061.58    230.59 o
   1   9  15     1488.92     1534.25     51.15 o
   2   9  15     8183.14     9011.26    168.96 o
   3   9  15      122.46       81.75     43.87 o
   4   9  15     4797.27     4897.36    525.63 o
   5   9  15      155.02      207.10     51.07 o
   6   9  15     1629.88     1631.15    123.24 o
  -7  10  15      630.62      533.48    152.66 o
  -6  10  15     1861.65     1877.51    106.90 o
  -5  10  15      883.42      800.95     70.57 o
  -4  10  15     3185.56     3355.14    102.45 o
  -3  10  15      479.82      427.72     51.09 o
  -2  10  15     3432.98     3502.02    139.48 o
  -1  10  15      151.72      121.87     49.05 o
   0  10  15     1143.26     1088.19     57.49 o
   1  10  15       75.45      115.34     29.97 o
   2  10  15      257.94      296.28     62.68 o
   3  10  15      182.37       86.98     45.77 o
   4  10  15       27.62       57.41     53.54 o
   5  10  15      163.71       27.93     61.30 o
   6  10  15       24.39      -62.01     82.35 o
  -6  11  15     1124.58     1076.03    141.82 o
  -5  11  15     1760.18     1708.28    106.90 o
  -4  11  15     2168.14     2045.64    136.52 o
  -3  11  15     2737.31     2545.76    120.22 o
  -2  11  15     1710.74     1636.99     87.35 o
  -1  11  15     2576.66     2510.52     93.20 o
   0  11  15     1130.68     1192.88     56.34 o
   1  11  15     1795.84     1799.39     57.33 o
   2  11  15       26.15      141.90     87.19 o
   3  11  15      982.07      820.78     81.82 o
   4  11  15        2.97      -33.60     54.49 o
   5  11  15       27.71       78.17     55.77 o
   6  11  15       11.93       71.97    102.06 o
  -6  12  15      153.25      152.06     76.79 o
  -5  12  15       64.54        1.63     67.18 o
  -4  12  15      185.09      263.11     75.71 o
  -3  12  15      718.53      563.11     68.17 o
  -2  12  15      416.71      373.46     57.24 o
  -1  12  15     2009.07     2095.06     84.95 o
   0  12  15      247.54      239.65     42.40 o
   1  12  15     3088.97     3141.86    115.19 o
   2  12  15      468.17      435.53     65.42 o
   3  12  15     2267.34     1979.79     84.96 o
   4  12  15      164.25      107.34     41.26 o
   5  12  15      486.35      392.84    141.74 o
   6  12  15        2.75      -70.84     98.09 o
  -6  13  15     1245.95      780.08    185.47 o
  -5  13  15        4.21      -75.71    149.86 o
  -4  13  15     4787.27     4754.05    197.05 o
  -3  13  15        4.11      -21.05     87.19 o
  -2  13  15     8332.91     9161.89    244.59 o
  -1  13  15       94.76       26.62     48.34 o
   0  13  15    12020.23    14512.88    504.78 o
   1  13  15      409.93      200.20     64.39 o
   2  13  15    12669.85    15032.60    833.19 o
   3  13  15      164.66      101.74     57.42 o
   4  13  15     5934.54     5850.70    778.02 o
   5  13  15       18.54      -19.53     88.69 o
  -5  14  15     1922.52     1566.58    234.71 o
  -4  14  15       12.92      -65.39     65.39 o
  -3  14  15     4887.06     5200.88    257.31 o
  -2  14  15       60.79      -43.60     59.95 o
  -1  14  15     9848.37    10729.56    293.78 o
   0  14  15       89.70       36.28     89.92 o
   1  14  15    16069.64    19257.20    539.74 o
   2  14  15        3.36       -9.54     57.22 o
   3  14  15    12673.35    14350.37    973.19 o
   4  14  15       39.10       56.60     62.67 o
   5  14  15     6071.45     7080.60    353.26 o
  -5  15  15        0.38       38.15    179.83 o
  -4  15  15      263.03      256.18     81.76 o
  -3  15  15       54.34      212.53     87.19 o
  -2  15  15     1517.66     1315.19    120.06 o
  -1  15  15       56.04       16.67     65.40 o
   0  15  15     3102.23     3067.74    127.27 o
   1  15  15        7.74       38.15     57.41 o
   2  15  15     4085.09     4167.46    248.90 o
   3  15  15       48.33       65.91     61.29 o
   4  15  15     2117.19     1954.96    153.57 o
   5  15  15       19.21       87.19    168.93 o
  -5  16  15      312.85      310.69    212.58 o
  -4  16  15      239.79       87.21    223.47 o
  -3  16  15      132.18      109.00     87.20 o
  -2  16  15       76.20       -5.45     98.09 o
  -1  16  15        1.63      -30.10     82.43 o
   0  16  15       25.94       53.38    155.31 o
   1  16  15      154.98       71.23     55.78 o
   2  16  15       58.93      -41.49     59.64 o
   3  16  15      137.90      122.62     53.95 o
   4  16  15      235.70      135.67    111.73 o
  -4  17  15       45.06      147.14    185.28 o
  -3  17  15      532.24      496.12    119.94 o
  -2  17  15       51.76      163.49     92.64 o
  -1  17  15      548.98      384.62     79.64 o
   0  17  15      487.18      217.64    193.54 o
   1  17  15      192.55      104.55     75.71 o
   2  17  15      712.33      576.35     83.78 o
   3  17  15        0.47        4.86     70.58 o
   4  17  15      336.61      370.66    168.98 o
  -4  18  15      832.55     1341.47    239.94 o
  -3  18  15      816.92      419.89    283.56 o
  -2  18  15      746.46      414.42     98.15 o
  -1  18  15     2563.73     2391.96    154.67 o
   0  18  15      817.65      450.19    130.88 o
   1  18  15     2511.23     2360.95    300.38 o
   2  18  15       31.82       27.51     64.65 o
   3  18  15     1949.76     1991.35    185.59 o
  -3  19  15      490.81      735.96    239.87 o
  -2  19  15     2363.85     2358.90    229.34 o
  -1  19  15      688.41      546.72     84.52 o
   0  19  15     3167.63     2784.15    223.71 o
   1  19  15      344.80      441.27    269.82 o
   2  19  15     2416.18     2405.90    212.96 o
   3  19  15       81.92      -92.64    228.89 o
  -2  20  15      874.20      392.64    234.49 o
  -1  20  15      658.97      582.38    107.42 o
   0  20  15      761.92      826.37    170.13 o
   1  20  15      359.61      245.29    123.34 o
   2  20  15      112.12       -1.49    105.92 o
  -6   0  16     8458.17     9320.51    302.08 o
  -4   0  16     9114.96    10405.78    269.64 o
  -2   0  16     7405.91     7934.10    219.93 o
   0   0  16     1442.38     1430.34     65.51 o
   2   0  16     1110.98     1145.88     60.02 o
   4   0  16      137.20      130.80     38.15 o
   6   0  16      546.09      419.81     81.78 o
  -7   1  16     2156.67     2113.26    150.14 o
  -6   1  16      351.94      375.31    106.30 o
  -5   1  16     3331.57     3553.82    106.27 o
  -4   1  16      714.10      697.69     73.62 o
  -3   1  16     3879.83     4197.27     97.28 o
  -2   1  16     1506.20     1458.25     54.59 o
  -1   1  16     2257.38     2253.39     67.54 o
   0   1  16      926.22      883.81     84.56 o
   1   1  16      142.74      198.49     40.33 o
   2   1  16      658.70      560.80     40.90 o
   3   1  16      649.03      627.69     40.35 o
   4   1  16       23.38       31.24     28.71 o
   5   1  16     1512.09     1520.94    163.72 o
   6   1  16       38.89       -6.20     59.94 o
   7   1  16      671.83      505.16     79.65 o
  -7   2  16        0.66      -26.88     78.39 o
  -6   2  16       86.43      139.45     62.50 o
  -5   2  16       89.15       81.75     46.24 o
  -4   2  16      130.19      128.29    109.00 o
  -3   2  16      521.96      479.25     45.79 o
  -2   2  16      764.37      727.02     48.09 o
  -1   2  16     1188.32     1275.02     50.17 o
   0   2  16     2898.58     2862.47    185.95 o
   1   2  16      126.66      197.30     59.95 o
   2   2  16     4874.71     5516.75    104.14 o
   3   2  16      249.59      204.80     28.72 o
   4   2  16     4927.57     5461.77    127.81 o
   5   2  16       12.84       10.90     34.12 o
   6   2  16     3587.46     3766.51    125.24 o
   7   2  16       10.61       54.37    111.71 o
  -7   3  16      111.47       89.77     87.24 o
  -6   3  16     1366.19     1354.50    117.31 o
  -5   3  16      752.44      713.71     58.94 o
  -4   3  16     2587.79     2780.70     80.04 o
  -3   3  16     4182.71     4408.67    110.29 o
  -2   3  16     9147.72     9689.53    187.30 o
  -1   3  16     9646.38    10031.14    250.90 o
   0   3  16     7162.02     7686.14    192.43 o
   1   3  16    14320.87    14776.47    704.15 o
   2   3  16     3469.97     4053.75    158.68 o
   3   3  16    14216.19    17205.26    289.31 o
   4   3  16     1701.61     1864.28     68.59 o
   5   3  16     8930.80    10193.45    296.81 o
   6   3  16      377.57      393.72     98.12 o
   7   3  16     3681.23     3886.57    311.58 o
  -7   4  16      827.56      620.87     79.35 o
  -6   4  16      595.56      555.07     62.53 o
  -5   4  16     4405.52     4690.16    133.61 o
  -4   4  16      185.50      183.60     65.40 o
  -3   4  16    10147.49    10757.29    239.75 o
  -2   4  16       27.44       21.80     30.83 o
  -1   4  16    18151.39    18788.00   1005.25 o
   0   4  16      824.23      830.15     48.10 o
   1   4  16    12946.01    14239.25    240.46 o
   2   4  16     1364.95     1412.99     57.51 o
   3   4  16     9704.29    10471.01    269.86 o
   4   4  16     2815.86     2812.12     94.54 o
   5   4  16     3739.08     3919.74     98.56 o
   6   4  16     1764.06     1793.11    169.20 o
   7   4  16      663.17      637.93    223.55 o
  -7   5  16     1604.99     1385.95    123.51 o
  -6   5  16     1431.84     1208.38     79.93 o
  -5   5  16     4566.29     4978.53    533.69 o
  -4   5  16     5368.96     6193.71    301.40 o
  -3   5  16    10850.77    11727.00    303.32 o
  -2   5  16    13673.85    14895.12    747.34 o
  -1   5  16     9235.54    10199.15    196.87 o
   0   5  16    11796.33    12715.19    729.56 o
   1   5  16     9065.97     9862.88    184.73 o
   2   5  16     8597.21     9436.65    186.66 o
   3   5  16     1570.58     1763.70     67.46 o
   4   5  16     4567.75     4693.06    124.96 o
   5   5  16     1121.90     1081.66     48.10 o
   6   5  16      367.45      262.83     50.34 o
   7   5  16      107.33       70.85    130.80 o
  -7   6  16      556.63      408.37     80.64 o
  -6   6  16     1542.88     1538.22    133.70 o
  -5   6  16     2211.85     2155.77     90.11 o
  -4   6  16     2355.91     2464.85     89.24 o
  -3   6  16     3776.55     4187.17    115.30 o
  -2   6  16     4027.24     4274.26    111.46 o
  -1   6  16     4861.08     5038.03    380.90 o
   0   6  16     3403.75     3416.14    172.35 o
   1   6  16     2760.12     3057.65     92.94 o
   2   6  16     1519.73     1632.92     63.60 o
   3   6  16     1194.75     1239.05     67.62 o
   4   6  16      647.06      626.56     36.48 o
   5   6  16       17.85       37.73     24.83 o
   6   6  16      511.23      510.54     68.27 o
   7   6  16      177.76      163.50    119.90 o
  -7   7  16       23.34      -18.88    119.89 o
  -6   7  16      227.23      225.60    158.06 o
  -5   7  16      282.05      214.89     45.77 o
  -4   7  16     1012.46      940.62     73.64 o
  -3   7  16     1547.46     1421.28    100.98 o
  -2   7  16     5552.41     5903.35    257.72 o
  -1   7  16     1788.17     1825.45     70.73 o
   0   7  16     6217.81     6766.82    137.41 o
   1   7  16     1315.41     1195.93    109.15 o
   2   7  16     4637.15     5070.37    106.59 o
   3   7  16     1453.02     1429.10     49.73 o
   4   7  16      803.11      755.17     54.54 o
   5   7  16      561.41      617.93     62.70 o
   6   7  16        6.99       44.24     76.29 o
  -7   8  16       37.02      -90.49     90.49 o
  -6   8  16     1203.34     1123.79     98.90 o
  -5   8  16     1849.47     1641.19     79.74 o
  -4   8  16     4890.58     5257.12    172.50 o
  -3   8  16     3817.94     4063.55    144.99 o
  -2   8  16     9157.78     9672.85    209.96 o
  -1   8  16    12722.17    13375.48    417.33 o
   0   8  16     7332.74     7549.29    149.55 o
   1   8  16    10101.53    11267.90    322.39 o
   2   8  16     4048.52     4341.22     96.52 o
   3   8  16     9501.98    10173.91    324.67 o
   4   8  16     2613.07     2537.18    224.00 o
   5   8  16     2013.62     2133.02    212.92 o
   6   8  16      593.97      352.69     91.89 o
  -6   9  16     1824.73     1670.17     99.01 o
  -5   9  16     1294.31     1115.57    220.96 o
  -4   9  16     5500.95     5729.41    358.86 o
  -3   9  16      874.30      902.13    125.45 o
  -2   9  16    11991.30    12887.75    331.17 o
  -1   9  16      394.41      343.24     41.88 o
   0   9  16    11334.55    12702.98    444.18 o
   1   9  16      130.31      124.14     31.25 o
   2   9  16    13326.37    14084.56    320.52 o
   3   9  16      146.11      110.98     40.33 o
   4   9  16     5856.81     6374.29    182.57 o
   5   9  16        2.43     -100.99    160.76 o
   6   9  16     1767.44     1790.10    278.34 o
  -6  10  16       23.06      -22.75     87.63 o
  -5  10  16     3356.38     3358.03    169.45 o
  -4  10  16      123.31       46.71     39.24 o
  -3  10  16     6175.80     6777.23    274.17 o
  -2  10  16     1316.55     1202.34     67.44 o
  -1  10  16     8064.42     8876.45    186.20 o
   0  10  16     4289.25     4630.89    243.62 o
   1  10  16     7504.33     8334.04    167.33 o
   2  10  16     4437.02     4848.80    136.54 o
   3  10  16     4103.40     4252.00    127.50 o
   4  10  16     3833.10     3572.91    306.27 o
   5  10  16     1578.19     1253.35    278.31 o
   6  10  16     1493.09     1173.09    245.53 o
  -6  11  16      287.70      325.86    163.52 o
  -5  11  16      488.00      411.05     67.57 o
  -4  11  16      844.78      732.15    147.25 o
  -3  11  16     1399.52     1264.79    114.60 o
  -2  11  16     1585.42     1441.80    128.27 o
  -1  11  16     4494.89     4625.57    140.55 o
   0  11  16     2857.00     3044.44     88.64 o
   1  11  16     6955.85     7658.93    162.46 o
   2  11  16      933.44      854.72     63.54 o
   3  11  16     8522.45     8680.04    494.52 o
   4  11  16      133.84       63.84     52.32 o
   5  11  16     3812.77     4533.38    374.54 o
  -6  12  16      188.71      214.69    136.25 o
  -5  12  16       69.71      -27.25     43.87 o
  -4  12  16       91.54       74.43     57.98 o
  -3  12  16       40.25       26.83     65.39 o
  -2  12  16       67.05       89.29     59.95 o
  -1  12  16       11.30      -25.53     36.45 o
   0  12  16      922.65     1015.23    136.36 o
   1  12  16       16.43       -5.45     49.04 o
   2  12  16     2505.42     2379.17     90.55 o
   3  12  16       16.64       12.72     54.49 o
   4  12  16     2322.07     2154.18    273.05 o
   5  12  16       16.24      -34.29     91.52 o
  -5  13  16     3494.03     3935.18    502.87 o
  -4  13  16      212.96      213.93     75.93 o
  -3  13  16     4038.11     4559.43    165.11 o
  -2  13  16      113.89       21.80     48.75 o
  -1  13  16     3198.08     3081.83    104.16 o
   0  13  16       31.26      118.07     76.34 o
   1  13  16     1516.31     1279.10     79.04 o
   2  13  16       74.93       53.66     49.65 o
   3  13  16       17.72       36.05     49.04 o
   4  13  16        4.23      -23.82     62.67 o
   5  13  16       75.39        7.51     69.53 o
  -5  14  16       45.89     -256.13    256.13 o
  -4  14  16     4184.02     4900.85    273.48 o
  -3  14  16       57.14      142.68     62.80 o
  -2  14  16     3240.20     3328.90    202.25 o
  -1  14  16      302.94      273.89     59.77 o
   0  14  16     3086.85     2731.38    286.95 o
   1  14  16      657.62      612.00     95.42 o
   2  14  16      562.07      350.71     66.55 o
   3  14  16      453.29      351.06     70.87 o
   4  14  16       61.71      -73.11     73.11 o
   5  14  16      390.39      294.36    109.02 o
  -5  15  16      311.64      528.72    316.14 o
  -4  15  16      125.04      158.05     81.75 o
  -3  15  16       35.60      -43.60    103.54 o
  -2  15  16      113.99       49.05     81.75 o
  -1  15  16       95.98       57.77     63.48 o
   0  15  16       17.49       10.90     64.36 o
   1  15  16      672.00      470.47     74.83 o
   2  15  16      325.39      326.68     87.22 o
   3  15  16     1003.94      794.04     79.90 o
   4  15  16      358.56      217.82    103.57 o
  -4  16  16      272.32      125.36    223.47 o
  -3  16  16      245.64      163.52     76.31 o
  -2  16  16     1395.51     1096.70    136.41 o
  -1  16  16      550.65      355.60     77.10 o
   0  16  16     5237.77     5217.78    242.85 o
   1  16  16      448.61      400.26    146.33 o
   2  16  16     5602.12     5647.24    224.62 o
   3  16  16       79.18       24.57     85.88 o
   4  16  16     4998.93     5176.87    476.10 o
  -4  17  16      493.51      463.38    190.81 o
  -3  17  16      191.75      174.41    141.71 o
  -2  17  16     1269.06     1314.77    141.84 o
  -1  17  16     1566.31     1343.97    137.57 o
   0  17  16     2060.92     2218.97    163.78 o
   1  17  16     2027.12     1935.52    187.57 o
   2  17  16     1211.07     1093.26    127.79 o
   3  17  16     2543.30     2401.23    227.01 o
  -3  18  16     1506.80     1467.74    245.53 o
  -2  18  16      527.02      179.91    125.39 o
  -1  18  16     2665.60     2245.80    162.74 o
   0  18  16      169.94      126.23    114.45 o
   1  18  16     2154.21     1815.87    198.97 o
   2  18  16       61.01       24.57    100.76 o
   3  18  16     1499.67     1331.31    283.72 o
  -2  19  16     1391.22     1112.97    169.13 o
  -1  19  16     1228.24     1028.69    223.66 o
   0  19  16     1503.22     1083.69    152.25 o
   1  19  16      703.32      643.81    152.67 o
   2  19  16      621.17      733.83    184.93 o
  -1  20  16      904.77      398.10    136.34 o
   0  20  16      150.15       40.77     92.70 o
  -7   0  17       43.24      125.34    136.24 o
  -5   0  17     1115.42     1003.77     87.28 o
  -3   0  17      984.46      894.66     70.92 o
  -1   0  17      821.60      894.57     70.91 o
   1   0  17        1.34       32.70     43.59 o
   3   0  17      508.61      485.26     54.52 o
   5   0  17      658.55      670.69     87.24 o
   7   0  17      640.78      621.56    109.04 o
  -7   1  17      476.85      427.70    113.60 o
  -6   1  17      618.76      548.86     80.69 o
  -5   1  17     2011.87     1946.63     79.08 o
  -4   1  17     2550.05     2655.74     84.73 o
  -3   1  17     5515.50     5642.10    119.43 o
  -2   1  17     2228.00     2246.23    114.73 o
  -1   1  17     9612.56     9517.78    297.62 o
   0   1  17     1598.11     1720.86     68.25 o
   1   1  17    10226.73    10910.11    526.67 o
   2   1  17       65.90       43.26     30.11 o
   3   1  17     7929.99     8968.62    162.66 o
   4   1  17       26.05        4.24     38.15 o
   5   1  17     4065.93     4273.83    128.44 o
   6   1  17      248.44      271.22     59.65 o
   7   1  17     1528.89     1176.01    261.90 o
  -7   2  17     1994.76     2032.28    145.35 o
  -6   2  17      687.38      582.24     94.33 o
  -5   2  17     6507.85     7031.25    156.15 o
  -4   2  17     3232.34     3212.25    191.37 o
  -3   2  17     9838.38    10917.83    208.12 o
  -2   2  17    11721.20    12297.18    208.24 o
  -1   2  17    12695.79    13453.26    236.59 o
   0   2  17    17618.98    18131.06    367.16 o
   1   2  17     8180.04     8729.84    169.19 o
   2   2  17    13566.90    15305.86    258.11 o
   3   2  17     1869.06     2072.68    101.02 o
   4   2  17     8135.75     9364.21    263.71 o
   5   2  17      214.01      175.30     40.88 o
   6   2  17     2648.15     2543.47    135.18 o
   7   2  17        6.37      212.52    163.48 o
  -7   3  17      172.31      287.07    269.78 o
  -6   3  17     4433.99     5022.49    191.80 o
  -5   3  17      145.09      155.75     59.95 o
  -4   3  17    10322.97    11702.51    366.22 o
  -3   3  17        6.60       29.43     37.96 o
  -2   3  17    17653.54    19405.66    489.14 o
  -1   3  17      763.83      734.68     60.00 o
   0   3  17    14035.80    15185.33    254.51 o
   1   3  17     1816.05     1821.13     62.93 o
   2   3  17     7529.51     8027.73    144.75 o
   3   3  17     1561.48     1662.09     61.75 o
   4   3  17      527.78      593.69     56.81 o
   5   3  17      636.93      558.31     45.37 o
   6   3  17       93.99      -20.73     84.68 o
  -7   4  17      696.50      588.83    403.49 o
  -6   4  17     1258.57     1140.16     89.92 o
  -5   4  17     2755.77     2887.78    191.23 o
  -4   4  17     2405.74     2425.49     81.94 o
  -3   4  17     3829.81     3890.54    153.21 o
  -2   4  17     2429.46     2557.35    133.88 o
  -1   4  17     5270.89     5494.61    148.03 o
   0   4  17     2494.31     2354.19     69.56 o
   1   4  17     2435.35     2506.04     69.55 o
   2   4  17     1847.79     1786.27    133.78 o
   3   4  17      113.52       64.83     35.26 o
   4   4  17      240.69      206.22     44.33 o
   5   4  17        5.56       13.93     34.04 o
   6   4  17      227.32      158.06    103.56 o
  -7   5  17      296.87      115.17    128.09 o
  -6   5  17       60.52      126.55     57.04 o
  -5   5  17      141.83       99.19     46.33 o
  -4   5  17      365.86      410.90    106.30 o
  -3   5  17      148.59      106.78     76.30 o
  -2   5  17      209.22      213.77     70.86 o
  -1   5  17      395.74      462.28    119.94 o
   0   5  17       10.64       25.53     35.26 o
   1   5  17      264.12      234.67     41.27 o
   2   5  17        7.82       74.11     65.39 o
   3   5  17     1374.73     1396.63    128.24 o
   4   5  17      272.43      200.34     87.21 o
   5   5  17      200.70      158.56     95.38 o
   6   5  17      173.39       98.10     92.65 o
  -7   6  17      101.28       -0.13     77.54 o
  -6   6  17      243.87      158.68    122.64 o
  -5   6  17      389.99      227.14     57.44 o
  -4   6  17     2008.09     2041.18     94.06 o
  -3   6  17      538.06      502.90     57.45 o
  -2   6  17    12518.98    14524.65    330.57 o
  -1   6  17      876.86      923.25     56.33 o
   0   6  17    21968.45    23934.05   1236.85 o
   1   6  17      575.89      494.29     36.30 o
   2   6  17    21555.60    24453.54    417.90 o
   3   6  17     1392.56     1393.93     76.40 o
   4   6  17    12147.55    13980.51    274.85 o
   5   6  17      306.07      251.50     65.52 o
   6   6  17     4804.56     4437.83    251.71 o
  -6   7  17       98.80       69.21    160.77 o
  -5   7  17     2039.90     1933.45    292.09 o
  -4   7  17      239.77      228.81     70.86 o
  -3   7  17     7936.18     8701.66    434.04 o
  -2   7  17      787.63      707.00     54.46 o
  -1   7  17    19647.89    21309.06    528.87 o
   0   7  17      648.36      606.34     84.53 o
   1   7  17    24237.92    27666.96    412.14 o
   2   7  17      150.52      111.45     28.04 o
   3   7  17    25743.79    29548.12   1109.77 o
   4   7  17        9.91       -5.06     29.97 o
   5   7  17    10615.80    11828.11   1942.18 o
   6   7  17       33.38       49.05    114.44 o
  -6   8  17        0.23       21.95     73.57 o
  -5   8  17      159.06      194.48     81.75 o
  -4   8  17      401.62      424.20    166.27 o
  -3   8  17      342.94      283.37     45.78 o
  -2   8  17     2097.40     2088.30     84.70 o
  -1   8  17      655.39      640.83     55.02 o
   0   8  17     4146.97     4421.54    107.55 o
   1   8  17      402.92      391.97     40.89 o
   2   8  17     7534.52     8230.44    164.20 o
   3   8  17      908.99      912.06    130.90 o
   4   8  17     4297.16     4317.86    418.58 o
   5   8  17      473.20      439.65     67.56 o
   6   8  17     2301.60     2052.97    251.16 o
  -6   9  17       39.53       83.44     65.63 o
  -5   9  17      673.46      631.39     72.89 o
  -4   9  17      183.95      162.83     60.23 o
  -3   9  17      394.26      378.48     49.67 o
  -2   9  17       88.37       91.34     47.14 o
  -1   9  17       11.65        0.29     36.45 o
   0   9  17      136.22       75.70     34.05 o
   1   9  17      514.34      384.82     76.33 o
   2   9  17       15.91       -7.99     20.49 o
   3   9  17      351.42      274.88     43.36 o
   4   9  17       78.51       80.92    133.52 o
   5   9  17      146.62      102.45    158.05 o
   6   9  17       93.94      -54.50    217.99 o
  -6  10  17      797.96      755.50    201.76 o
  -5  10  17      757.22      584.20     81.87 o
  -4  10  17      497.26      474.87     78.43 o
  -3  10  17      877.54      841.82     69.10 o
  -2  10  17      100.49       10.90     39.24 o
  -1  10  17     1386.63     1286.32    141.89 o
   0  10  17       51.17       43.94     30.11 o
   1  10  17     2386.82     2107.61     80.02 o
   2  10  17      446.48      443.61     32.71 o
   3  10  17      354.98      298.46     79.04 o
   4  10  17       58.33       44.40     54.50 o
   5  10  17      120.90       29.47    130.80 o
  -6  11  17     1390.80     1160.47    207.32 o
  -5  11  17       70.22       59.95    106.27 o
  -4  11  17     3653.51     3691.34    163.75 o
  -3  11  17      152.60      184.50     64.17 o
  -2  11  17     3661.34     3541.82    153.14 o
  -1  11  17      475.81      400.21     51.94 o
   0  11  17     5513.52     5933.06    197.28 o
   1  11  17     1452.10     1567.78    130.98 o
   2  11  17     2870.41     2946.25    115.18 o
   3  11  17     1720.20     1579.58     87.77 o
   4  11  17      801.01      512.08     65.21 o
   5  11  17      738.98      629.39    124.20 o
  -5  12  17     3000.52     2801.22    232.20 o
  -4  12  17     2464.99     2421.58    132.24 o
  -3  12  17     3959.16     4348.78    176.10 o
  -2  12  17     2781.98     2617.55    141.78 o
  -1  12  17     4543.06     4958.16    169.69 o
   0  12  17     5787.60     6245.96    163.85 o
   1  12  17     3791.00     4015.26    147.68 o
   2  12  17     4415.72     4739.39    152.48 o
   3  12  17      554.81      405.88     67.38 o
   4  12  17     2868.05     2524.77    131.18 o
   5  12  17       48.61      -92.69     92.69 o
  -5  13  17      429.58      269.30    152.64 o
  -4  13  17     2131.43     1922.85    109.52 o
  -3  13  17      889.06      687.42     75.66 o
  -2  13  17     2275.48     2193.78    119.40 o
  -1  13  17     2064.47     2246.97    128.32 o
   0  13  17     1229.71     1067.44     88.38 o
   1  13  17     2383.85     2257.38    104.90 o
   2  13  17       41.60        5.07     54.98 o
   3  13  17     1438.82     1318.76     82.35 o
   4  13  17      112.28       58.67    126.83 o
   5  13  17      638.07      588.84    179.92 o
  -5  14  17      541.65       98.13    185.36 o
  -4  14  17      403.28      268.85     61.01 o
  -3  14  17      538.49      433.78     84.55 o
  -2  14  17      461.80      438.48     89.95 o
  -1  14  17      264.84      250.73     98.11 o
   0  14  17      206.27      276.31    114.46 o
   1  14  17        3.92        7.13     49.65 o
   2  14  17       75.06       22.28     60.24 o
   3  14  17      148.13      149.95     66.70 o
   4  14  17       71.39      214.42    171.66 o
  -4  15  17     1462.95      889.36    141.86 o
  -3  15  17     1380.03     1167.58    120.03 o
  -2  15  17     1437.06     1445.96    158.24 o
  -1  15  17     1904.21     1779.60    141.93 o
   0  15  17      746.22      722.60    179.95 o
   1  15  17     1910.12     1914.93    253.84 o
   2  15  17      231.40      212.11    136.26 o
   3  15  17     1131.26      720.27     87.71 o
   4  15  17       14.85       54.49     98.09 o
  -4  16  17       69.53     -223.44    223.44 o
  -3  16  17     3401.03     3470.53    229.55 o
  -2  16  17      309.79       76.31    114.47 o
  -1  16  17     3854.45     3552.56    206.36 o
   0  16  17      393.28      167.10    212.60 o
   1  16  17     2028.93     1815.86    169.72 o
   2  16  17      826.65      589.76     92.55 o
   3  16  17      784.40      538.51    120.52 o
  -3  17  17       44.05      -49.05     87.19 o
  -2  17  17     2221.62     1867.26    163.80 o
  -1  17  17       60.02       57.22    114.44 o
   0  17  17     1788.57     1585.16    346.58 o
   1  17  17        1.71      -42.07     95.88 o
   2  17  17     1179.18     1049.45    139.10 o
   3  17  17        0.02      -65.39    168.93 o
  -2  18  17        9.53     -130.78    130.78 o
  -1  18  17      215.89      -59.95    201.66 o
   0  18  17       30.81       -6.16    103.19 o
   1  18  17      103.75       44.53     78.93 o
   2  18  17      119.75      151.82    104.64 o
  -1  19  17      967.27      847.04    181.13 o
   0  19  17        7.88       56.09    142.62 o
   1  19  17     1634.02     1623.10    504.75 o
  -6   0  18      372.40      430.64    125.38 o
  -4   0  18     4087.70     4273.41    158.68 o
  -2   0  18    12560.37    13894.53    359.10 o
   0   0  18    17445.29    18543.98    461.24 o
   2   0  18    11161.21    13236.64    341.95 o
   4   0  18     5959.79     6736.34    219.25 o
   6   0  18     1005.46      867.20    136.35 o
  -7   1  18      135.20      -31.21    158.05 o
  -6   1  18     1751.36     1867.67    110.13 o
  -5   1  18     1513.05     1605.28    109.14 o
  -4   1  18     1900.87     1960.22    103.73 o
  -3   1  18     3904.37     4416.56    128.59 o
  -2   1  18     4535.89     5070.17    107.60 o
  -1   1  18    10889.88    11621.75    460.61 o
   0   1  18     4123.06     4317.28    238.16 o
   1   1  18     7204.23     7707.29    152.51 o
   2   1  18     6514.25     7280.89    152.95 o
   3   1  18     6223.70     7086.17    151.25 o
   4   1  18     1867.67     1939.41     73.04 o
   5   1  18     2112.71     2213.91    253.89 o
   6   1  18     1121.33      832.50    113.34 o
  -7   2  18     1185.35      984.87    122.58 o
  -6   2  18      340.67      336.14    111.74 o
  -5   2  18     2550.32     2895.17    106.30 o
  -4   2  18     2686.76     2887.82    161.19 o
  -3   2  18     3947.38     4170.07    108.13 o
  -2   2  18     7753.81     8151.51    150.22 o
  -1   2  18     4636.71     4832.85    112.13 o
   0   2  18     9013.07     9665.98    272.49 o
   1   2  18     3028.35     3169.27     85.06 o
   2   2  18     4492.06     5005.76    112.29 o
   3   2  18     1556.70     1662.79     62.90 o
   4   2  18     2277.77     2360.59    125.61 o
   5   2  18      488.14      401.81     58.51 o
   6   2  18      656.31      609.22    107.13 o
  -7   3  18      166.06      194.65    107.08 o
  -6   3  18      131.14       63.50    155.32 o
  -5   3  18     1618.66     1630.11     89.16 o
  -4   3  18      255.85      189.08     68.13 o
  -3   3  18     2849.73     2913.43     86.89 o
  -2   3  18       79.67       18.59     43.60 o
  -1   3  18     6273.89     6766.18    395.11 o
   0   3  18     1973.78     1931.78     67.50 o
   1   3  18     5484.25     5762.55    137.06 o
   2   3  18     2316.66     2247.76     73.09 o
   3   3  18     3938.66     4356.83    169.61 o
   4   3  18     2316.77     2471.46     98.31 o
   5   3  18     1536.40     1556.11    114.60 o
   6   3  18     1451.24     1205.81    152.77 o
  -6   4  18      267.50      186.51     76.95 o
  -5   4  18      223.16      370.96    218.02 o
  -4   4  18     1061.51      993.47     61.05 o
  -3   4  18     1281.91     1125.96     62.75 o
  -2   4  18     1115.42     1175.00     68.20 o
  -1   4  18     4352.10     4929.55    123.20 o
   0   4  18     1195.90     1157.03     54.57 o
   1   4  18     9380.20    10375.76    198.42 o
   2   4  18     1919.34     2062.91     75.22 o
   3   4  18     8998.56    10492.79    213.76 o
   4   4  18     1191.82     1174.44     68.16 o
   5   4  18     6906.34     7917.54    392.08 o
   6   4  18      339.45       87.21    103.57 o
  -6   5  18      230.65      274.70    223.47 o
  -5   5  18      449.07      357.12     65.94 o
  -4   5  18       81.37       91.87     47.64 o
  -3   5  18      686.57      641.04     57.84 o
  -2   5  18      130.12       57.23     42.39 o
  -1   5  18      485.83      544.68     49.07 o
   0   5  18     1702.45     1769.72     69.49 o
   1   5  18      786.45      743.28     61.47 o
   2   5  18     3331.81     3585.23    111.68 o
   3   5  18       87.73       95.37     38.54 o
   4   5  18     3965.57     4329.25    199.66 o
   5   5  18       42.36       51.77     57.80 o
   6   5  18     2720.66     2354.13    191.17 o
  -6   6  18       25.30       12.96     62.29 o
  -5   6  18     4982.61     5576.68    347.62 o
  -4   6  18      143.44      131.78     53.54 o
  -3   6  18     6701.49     7759.31    224.94 o
  -2   6  18      369.64      453.52     50.11 o
  -1   6  18     5146.42     5700.32    183.57 o
   0   6  18      465.80      466.55     46.26 o
   1   6  18     1773.07     1780.35     65.29 o
   2   6  18      144.93      220.24     47.14 o
   3   6  18      172.07      130.81     51.07 o
   4   6  18       65.94       62.77     46.97 o
   5   6  18        6.66       39.39    111.71 o
   6   6  18       60.08      -21.80    103.54 o
  -6   7  18     3918.81     3853.12    174.97 o
  -5   7  18        7.65       70.53    138.96 o
  -4   7  18     8262.38    10136.40    535.51 o
  -3   7  18       24.15       22.79     41.86 o
  -2   7  18    10238.40    11343.92    572.75 o
  -1   7  18      102.70      106.66     52.32 o
   0   7  18     6056.42     6064.03    252.29 o
   1   7  18       62.72       69.63     34.04 o
   2   7  18     2476.82     2496.33     69.53 o
   3   7  18     1020.63     1077.08     53.59 o
   4   7  18      978.65      864.27     44.38 o
   5   7  18      471.88      408.42     95.45 o
   6   7  18       22.13     -114.44    174.38 o
  -6   8  18       61.45       11.28     56.69 o
  -5   8  18     1148.71     1005.38     80.11 o
  -4   8  18       27.53       20.20     91.58 o
  -3   8  18      971.81      792.09     81.82 o
  -2   8  18        2.84      -14.86     41.86 o
  -1   8  18       90.06      130.80     39.24 o
   0   8  18       42.33       36.94     34.04 o
   1   8  18      297.33      320.71     46.33 o
   2   8  18       41.28       11.99     27.21 o
   3   8  18      754.69      761.28     62.71 o
   4   8  18        0.33       49.25     51.91 o
   5   8  18      332.64      267.74     98.12 o
   6   8  18        9.44      190.73    174.38 o
  -6   9  18        0.77      104.23     90.00 o
  -5   9  18      115.43       98.10     57.42 o
  -4   9  18      461.66      433.99     59.66 o
  -3   9  18       29.45       43.81     48.05 o
  -2   9  18     1999.57     1959.73     80.81 o
  -1   9  18      421.72      357.21     48.07 o
   0   9  18     3968.74     4126.17    119.19 o
   1   9  18     1503.69     1578.01     60.31 o
   2   9  18     5724.76     6118.24    358.96 o
   3   9  18     2104.23     2094.75    158.35 o
   4   9  18     4985.08     4966.44    380.45 o
   5   9  18      704.75      545.97    149.95 o
  -6  10  18       94.91       23.93    111.72 o
  -5  10  18       20.23      -12.26     56.07 o
  -4  10  18      587.67      457.95    155.39 o
  -3  10  18      462.83      423.48    128.12 o
  -2  10  18     1628.48     1492.97    128.26 o
  -1  10  18     1356.64     1158.09     61.74 o
   0  10  18     3270.61     3411.49    131.22 o
   1  10  18     3751.78     3732.52    105.89 o
   2  10  18     3958.68     4148.68    103.81 o
   3  10  18     4403.35     5120.43    292.75 o
   4  10  18     1746.50     1621.32    136.45 o
   5  10  18     3090.49     3237.44    204.51 o
  -5  11  18      685.60      639.49    119.96 o
  -4  11  18      845.35      708.95     82.30 o
  -3  11  18     1689.54     1635.30    111.13 o
  -2  11  18      935.30      804.81     69.10 o
  -1  11  18     4008.43     4086.93    133.91 o
   0  11  18       82.64       87.20     73.57 o
   1  11  18     4379.30     4766.08    115.71 o
   2  11  18        0.86      -48.34     48.34 o
   3  11  18     1913.37     1857.62    100.93 o
   4  11  18      165.79       81.75     69.37 o
   5  11  18      928.97      559.83    113.90 o
  -5  12  18     2442.90     2207.79    211.98 o
  -4  12  18      865.67      589.92     86.45 o
  -3  12  18     3126.38     3041.10    213.13 o
  -2  12  18     1947.37     1887.99    115.62 o
  -1  12  18     3512.99     3971.13    156.55 o
   0  12  18     3140.68     3064.30    254.16 o
   1  12  18     2714.03     2700.41    103.68 o
   2  12  18     1735.22     1846.79    245.62 o
   3  12  18     1036.02      835.46     98.18 o
   4  12  18      928.19      739.39    111.38 o
   5  12  18      289.99      256.18    163.52 o
  -5  13  18      706.41      583.01    114.93 o
  -4  13  18     1181.30     1047.25     85.76 o
  -3  13  18     1233.44     1053.36    109.11 o
  -2  13  18     1745.46     1731.11    111.13 o
  -1  13  18     2663.64     2710.05    134.54 o
   0  13  18     2052.93     2101.08    113.10 o
   1  13  18     1992.34     1803.28     91.69 o
   2  13  18     1417.09     1239.34    155.51 o
   3  13  18      731.98      517.75     65.43 o
   4  13  18      355.56      102.50     87.65 o
  -4  14  18     1260.26     1009.07    119.58 o
  -3  14  18      159.53      -32.23     66.70 o
  -2  14  18     2309.11     2407.29    212.97 o
  -1  14  18      494.70      365.27    109.04 o
   0  14  18     3665.32     3918.87    198.00 o
   1  14  18      492.57      480.63     95.55 o
   2  14  18     1612.45     1477.53    121.14 o
   3  14  18      220.78      163.70     55.78 o
   4  14  18      765.07      796.12    196.30 o
  -4  15  18     2455.14     3101.62    398.62 o
  -3  15  18     2043.45     1604.94    169.23 o
  -2  15  18     2876.45     2704.30    196.68 o
  -1  15  18     5467.78     5749.89    317.61 o
   0  15  18     3958.03     4270.40    247.40 o
   1  15  18     4037.43     4305.31    222.50 o
   2  15  18     1211.88      990.74    116.44 o
   3  15  18     2516.51     2032.75    152.11 o
  -3  16  18      283.51      103.56    141.72 o
  -2  16  18     2625.20     2670.80    218.47 o
  -1  16  18      442.16      256.22    185.35 o
   0  16  18     4015.59     4426.82    593.35 o
   1  16  18       48.39      -14.99     70.09 o
   2  16  18     3401.22     3419.49    192.80 o
   3  16  18        7.54       65.39    212.52 o
  -3  17  18      497.57      757.77    321.64 o
  -2  17  18      600.07      223.54    239.89 o
  -1  17  18     1223.37     1129.20    190.93 o
   0  17  18     1025.52      809.10    121.07 o
   1  17  18     1159.68     1343.64    141.54 o
   2  17  18     1474.55     1167.56    161.23 o
  -1  18  18      688.21      496.18    223.55 o
   0  18  18      276.62       41.13    171.69 o
   1  18  18     1417.55     1232.17    175.15 o
  -5   0  19      762.68      768.90    109.06 o
  -3   0  19     2625.80     2813.92    109.28 o
  -1   0  19    10911.53    11771.32    308.76 o
   1   0  19    12179.88    12205.47    358.82 o
   3   0  19    13993.20    16293.67    453.06 o
   5   0  19     6479.65     6325.10    542.62 o
  -6   1  19        3.76       16.35     65.51 o
  -5   1  19      583.69      450.16     68.12 o
  -4   1  19      210.79      233.74     46.33 o
  -3   1  19     1239.23     1132.56     53.60 o
  -2   1  19     2482.03     2504.99     90.15 o
  -1   1  19     1390.39     1303.42     62.76 o
   0   1  19     6043.13     6208.39    142.61 o
   1   1  19     1020.97     1173.30     57.86 o
   2   1  19     7866.79     8703.58    299.42 o
   3   1  19      709.96      617.99     48.08 o
   4   1  19     8531.81     9427.68    359.81 o
   5   1  19      736.38      550.57    136.32 o
   6   1  19     2483.80     1982.28    212.97 o
  -6   2  19      295.65      283.66     96.13 o
  -5   2  19      695.47      654.90     81.79 o
  -4   2  19       19.03       39.51     45.76 o
  -3   2  19      506.58      412.52     42.41 o
  -2   2  19       54.02       51.90     37.13 o
  -1   2  19       16.68      -28.68     36.45 o
   0   2  19      113.19      152.15     36.46 o
   1   2  19      308.30      280.78     37.97 o
   2   2  19      116.70      125.35     38.54 o
   3   2  19     1977.69     2070.43     67.48 o
   4   2  19      191.90      126.45     47.14 o
   5   2  19      663.91      577.98     69.08 o
   6   2  19      245.14      179.87    103.56 o
  -6   3  19      856.77      735.12    122.93 o
  -5   3  19     1483.48     1427.87     74.57 o
  -4   3  19      806.06      841.80     63.54 o
  -3   3  19     2445.92     2546.64     82.98 o
  -2   3  19      521.88      603.87     48.08 o
  -1   3  19     2902.39     3110.10     85.37 o
   0   3  19      307.67      378.01     57.24 o
   1   3  19     2409.54     2584.82    101.07 o
   2   3  19      158.82       65.13     37.96 o
   3   3  19     1579.84     1523.27     66.80 o
   4   3  19       10.68       57.81     43.19 o
   5   3  19      206.68      251.29     72.02 o
   6   3  19       14.09      103.54     81.74 o
  -6   4  19     4349.14     4962.96    252.19 o
  -5   4  19        1.05       -1.56     70.83 o
  -4   4  19    10148.92    11864.62    317.30 o
  -3   4  19        2.59       11.68     39.24 o
  -2   4  19    13542.56    15097.30    266.55 o
  -1   4  19      144.80      132.79     41.87 o
   0   4  19    11779.21    12804.34    251.62 o
   1   4  19      238.47      167.41     52.33 o
   2   4  19     8640.62     9616.30    229.81 o
   3   4  19     1368.63     1312.64     67.44 o
   4   4  19     1842.02     1785.50     84.66 o
   5   4  19      998.39      845.42     92.32 o
   6   4  19      245.50      250.72    114.46 o
  -6   5  19      311.31      189.79     94.65 o
  -5   5  19     5482.07     6334.41    222.70 o
  -4   5  19     1844.84     1940.88    139.20 o
  -3   5  19     8243.85     9255.19    220.32 o
  -2   5  19     3814.70     3942.20    207.89 o
  -1   5  19     8885.52    10291.84    209.58 o
   0   5  19     5415.48     6197.19    137.53 o
   1   5  19     4406.78     4693.25    128.90 o
   2   5  19     6336.81     7089.78    255.02 o
   3   5  19     1474.99     1439.25     71.31 o
   4   5  19     4679.33     5317.53    268.18 o
   5   5  19      131.50       55.97    111.72 o
   6   5  19     2093.23     1916.07    245.65 o
  -6   6  19      282.72      248.33     97.00 o
  -5   6  19      430.94      250.45     65.03 o
  -4   6  19     1382.44     1346.24     86.72 o
  -3   6  19     2056.29     1912.65     90.87 o
  -2   6  19     1427.45     1373.50     65.26 o
  -1   6  19     2861.48     2872.49     90.76 o
   0   6  19      781.70      748.32     73.63 o
   1   6  19     5424.03     5638.96    135.45 o
   2   6  19       91.14        4.59     36.46 o
   3   6  19     2901.72     3072.94    108.86 o
   4   6  19      114.95      131.50     58.90 o
   5   6  19     1393.30     1341.04    343.73 o
  -6   7  19       20.11      -94.52     97.96 o
  -5   7  19       58.71       82.32     72.91 o
  -4   7  19        2.09      -32.84     66.56 o
  -3   7  19       93.57      112.23     53.10 o
  -2   7  19      198.05       86.53     45.77 o
  -1   7  19      152.44      106.40     43.20 o
   0   7  19      115.51       59.45     51.77 o
   1   7  19       64.75       29.17     32.70 o
   2   7  19      190.39      125.77     59.95 o
   3   7  19      319.76      290.75     47.15 o
   4   7  19      408.50      495.20     51.79 o
   5   7  19      346.87      305.98    125.37 o
  -6   8  19      675.31      253.62    118.77 o
  -5   8  19      313.06      213.04     75.03 o
  -4   8  19     1450.54     1376.43    110.11 o
  -3   8  19     1052.82      999.23     86.72 o
  -2   8  19     1567.64     1413.03    114.61 o
  -1   8  19     2657.84     2557.49    131.13 o
   0   8  19     1668.11     1614.55     69.15 o
   1   8  19     2493.86     2674.92     80.02 o
   2   8  19      483.04      493.31     49.07 o
   3   8  19     2871.54     3170.37    218.56 o
   4   8  19       18.12       49.73     53.10 o
   5   8  19     1453.30     1256.20    357.38 o
  -5   9  19     4559.15     4346.67    175.66 o
  -4   9  19      119.93       52.82     87.20 o
  -3   9  19     7885.11     8483.40    253.50 o
  -2   9  19     1217.68     1098.41     95.48 o
  -1   9  19    10205.48    11531.45    273.37 o
   0   9  19     1228.90     1122.14     84.57 o
   1   9  19     7533.57     8430.63    192.13 o
   2   9  19     1132.38     1022.65    114.56 o
   3   9  19     3419.43     3586.10    148.48 o
   4   9  19      832.71      716.45     98.16 o
   5   9  19      854.98      769.73    109.80 o
  -5  10  19       28.88       76.97     84.11 o
  -4  10  19     5089.11     5142.75    218.82 o
  -3  10  19       13.51      -37.77     54.98 o
  -2  10  19     7450.60     7820.40    245.30 o
  -1  10  19      113.00      143.79     49.65 o
   0  10  19     8584.56     9210.63    205.95 o
   1  10  19       47.01       42.63     28.70 o
   2  10  19     5097.86     5715.61    271.04 o
   3  10  19       76.04       24.52     46.24 o
   4  10  19     1694.35     1238.16    108.98 o
   5  10  19      137.99      294.30    147.15 o
  -5  11  19      718.86      554.72     98.15 o
  -4  11  19      229.59       68.06     71.22 o
  -3  11  19      719.03      553.83    136.32 o
  -2  11  19        5.94       10.90     57.80 o
  -1  11  19     1254.01     1061.00    106.39 o
   0  11  19       38.73       82.79     43.35 o
   1  11  19      732.39      681.80     47.17 o
   2  11  19      287.28      309.71     72.93 o
   3  11  19      289.61      278.13     95.39 o
   4  11  19      263.92      218.49     85.69 o
  -5  12  19       99.41       15.68    124.84 o
  -4  12  19       65.67        9.13     71.21 o
  -3  12  19       31.67      -28.84    141.69 o
  -2  12  19       13.25      -13.26     70.59 o
  -1  12  19      311.45      335.35     72.93 o
   0  12  19      240.02      235.75     73.58 o
   1  12  19      961.44      928.56     87.27 o
   2  12  19       92.80       39.75     62.50 o
   3  12  19      979.05      923.00     96.18 o
   4  12  19      671.25      602.57    215.37 o
  -4  13  19       43.24      102.43    155.31 o
  -3  13  19      110.59      -49.83     78.48 o
  -2  13  19      607.06      538.40    139.03 o
  -1  13  19      229.47      149.43     89.93 o
   0  13  19     3196.88     3527.20    156.08 o
   1  13  19      343.10      200.01     79.70 o
   2  13  19     3488.42     3351.18    151.76 o
   3  13  19      139.79       19.62     66.70 o
   4  13  19     3604.06     3880.75    349.81 o
  -4  14  19       50.82      -64.08    108.59 o
  -3  14  19      609.86      382.15     75.74 o
  -2  14  19      135.91      109.00     79.61 o
  -1  14  19     3140.21     3377.16    333.34 o
   0  14  19      253.37      316.76    111.74 o
   1  14  19     4995.70     5509.59    547.36 o
   2  14  19      435.59      179.81    107.26 o
   3  14  19     5264.42     5112.10    268.25 o
  -3  15  19      321.51      228.93    234.38 o
  -2  15  19      227.54      223.47    168.96 o
  -1  15  19      699.75      697.94    218.11 o
   0  15  19      870.30      826.78    137.57 o
   1  15  19      877.82      669.39    112.63 o
   2  15  19     1046.15      859.83    103.63 o
   3  15  19      805.83      539.85    196.31 o
  -2  16  19       11.05        5.45    196.18 o
  -1  16  19        0.20      332.41    201.62 o
   0  16  19        2.90     -185.28    185.28 o
   1  16  19        5.19        8.50     96.10 o
   2  16  19       26.24      -98.09    114.44 o
  -1  17  19     1809.34     1691.87    251.05 o
   0  17  19      209.64       83.12    130.81 o
   1  17  19     1245.76     1201.64    196.38 o
  -6   0  20     3091.10     3518.61    229.47 o
  -4   0  20     5436.17     6386.40    235.52 o
  -2   0  20     8945.88     9617.29    280.44 o
   0   0  20     6690.53     7424.24    224.98 o
   2   0  20     4923.02     5087.38    186.19 o
   4   0  20      578.53      425.27     49.07 o
  -6   1  20      218.81      260.18    105.79 o
  -5   1  20     2446.86     2597.28    136.72 o
  -4   1  20      410.86      430.70     55.79 o
  -3   1  20     3503.78     3651.73     94.67 o
  -2   1  20     1201.38     1164.45     55.05 o
  -1   1  20     2763.51     2890.14     86.88 o
   0   1  20     1583.70     1670.08     79.15 o
   1   1  20      863.03      701.59     92.72 o
   2   1  20     2300.53     2369.38     80.83 o
   3   1  20        2.76       58.28     54.49 o
   4   1  20      629.91      527.03    106.32 o
   5   1  20       32.28      -32.70    179.83 o
  -6   2  20       97.94      188.02    110.87 o
  -5   2  20      985.28     1160.44    166.35 o
  -4   2  20      288.88      215.67     71.23 o
  -3   2  20     2256.13     2208.56     80.82 o
  -2   2  20        6.42       50.33     32.58 o
  -1   2  20     3641.22     3909.31    123.07 o
   0   2  20      572.46      517.24     49.07 o
   1   2  20     2434.07     2591.29     90.14 o
   2   2  20     2566.43     2922.46    120.19 o
   3   2  20     1800.41     1787.98    166.49 o
   4   2  20     3670.64     3994.73    135.26 o
   5   2  20      476.30      388.54    139.02 o
  -6   3  20        1.66       -6.91     73.44 o
  -5   3  20       21.48      -36.95     62.67 o
  -4   3  20      449.76      405.89     63.52 o
  -3   3  20      370.75      284.92     40.34 o
  -2   3  20      891.16      715.71    114.54 o
  -1   3  20     1840.30     1744.54    125.57 o
   0   3  20     1525.23     1522.19     61.75 o
   1   3  20     4331.67     4495.57    123.15 o
   2   3  20     1536.77     1528.97     73.68 o
   3   3  20     5252.04     5554.82    163.73 o
   4   3  20      943.56      811.08    163.62 o
   5   3  20     3461.51     4080.12    535.64 o
  -6   4  20      337.31      497.24    114.66 o
  -5   4  20        1.01       76.04    103.54 o
  -4   4  20      475.24      486.61     79.05 o
  -3   4  20      155.85      255.00     95.38 o
  -2   4  20      409.56      385.87     68.14 o
  -1   4  20     1160.75     1136.09     87.29 o
   0   4  20       77.64       89.65     57.22 o
   1   4  20     1883.78     1827.58    221.12 o
   2   4  20      337.92      254.64     68.14 o
   3   4  20     1500.27     1491.62     73.01 o
   4   4  20      317.80      302.25     73.32 o
   5   4  20      453.70      505.90     92.67 o
  -6   5  20       46.65       -7.06    100.82 o
  -5   5  20     4221.20     5033.78    234.36 o
  -4   5  20      797.71      814.07     83.40 o
  -3   5  20     6359.14     7526.87    258.07 o
  -2   5  20     1350.85     1170.40     61.37 o
  -1   5  20     7760.76     8641.35    196.08 o
   0   5  20     2674.33     2953.01    122.94 o
   1   5  20     3096.82     3190.23     96.40 o
   2   5  20     2378.72     2226.44     97.07 o
   3   5  20     2380.17     2302.67    259.42 o
   4   5  20      792.29      673.65     98.16 o
   5   5  20      687.92      666.42    110.03 o
  -5   6  20     1287.03     1282.84    114.94 o
  -4   6  20     1650.32     1728.82    196.47 o
  -3   6  20     2961.63     2981.82    139.02 o
  -2   6  20     2755.82     2851.80    158.46 o
  -1   6  20     4078.40     4276.35    150.47 o
   0   6  20     2121.64     2336.01    103.76 o
   1   6  20     5564.70     6135.50    138.84 o
   2   6  20     1898.60     2024.28     74.61 o
   3   6  20     2073.20     2298.10    117.33 o
   4   6  20     1348.92     1315.99    147.31 o
   5   6  20     1115.87     1252.50    256.36 o
  -5   7  20      690.35      655.54    166.30 o
  -4   7  20     4039.90     4400.35    205.10 o
  -3   7  20      958.41     1071.98    155.45 o
  -2   7  20     7300.58     8336.82    263.41 o
  -1   7  20      746.43      652.31     62.71 o
   0   7  20    10373.84    11028.57    366.08 o
   1   7  20      489.31      479.16     87.23 o
   2   7  20     6116.56     7068.26    438.49 o
   3   7  20      183.96      218.40     50.33 o
   4   7  20     3021.40     3162.23    319.64 o
   5   7  20        8.35      -25.63     71.21 o
  -5   8  20      941.98      760.48    107.31 o
  -4   8  20     2838.73     2852.07    147.25 o
  -3   8  20     2748.78     2931.16    141.39 o
  -2   8  20     2702.70     2887.29    379.71 o
  -1   8  20     8321.21     9096.85    513.62 o
   0   8  20     3422.31     3699.05    111.92 o
   1   8  20     8563.40     8847.80    212.72 o
   2   8  20     2793.40     3295.13    158.45 o
   3   8  20     5168.55     5927.75    495.49 o
   4   8  20     1540.92     1535.39    132.07 o
   5   8  20     1673.60     1551.77    218.28 o
  -5   9  20      191.28      147.51    117.50 o
  -4   9  20      403.25      262.75     63.50 o
  -3   9  20      453.26      414.39     62.53 o
  -2   9  20     1069.59      921.47     98.30 o
  -1   9  20      582.65      474.14     66.73 o
   0   9  20     3867.82     3673.20    113.65 o
   1   9  20     1013.67      900.24     56.33 o
   2   9  20     2905.61     2881.80    108.85 o
   3   9  20      411.48      298.82     73.24 o
   4   9  20     1577.31     1431.53    267.38 o
  -5  10  20       15.85       96.39    122.61 o
  -4  10  20        4.83       45.93     70.83 o
  -3  10  20       66.45       73.10     79.92 o
  -2  10  20      114.56       85.51     53.43 o
  -1  10  20      528.72      497.99    149.93 o
   0  10  20      331.07      231.91     51.08 o
   1  10  20      486.51      386.55    119.94 o
   2  10  20     1070.80     1015.67    270.01 o
   3  10  20      542.73      396.92     82.47 o
   4  10  20      805.75      690.09     84.83 o
  -4  11  20      228.11      100.98    103.43 o
  -3  11  20       73.25      136.83    188.01 o
  -2  11  20      814.66      599.54     84.83 o
  -1  11  20      512.64      454.51     79.05 o
   0  11  20     1005.50      805.75     67.79 o
   1  11  20     2006.67     2163.40     84.98 o
   2  11  20      548.59      585.63     75.95 o
   3  11  20     2341.02     2056.18    117.72 o
   4  11  20      278.56      256.18    158.07 o
  -4  12  20      323.84      202.24     94.37 o
  -3  12  20      492.28      249.65    163.55 o
  -2  12  20      122.86      121.17     85.68 o
  -1  12  20     1399.54     1235.64    133.30 o
   0  12  20        0.49      -37.06     54.41 o
   1  12  20     1276.15     1143.83    264.60 o
   2  12  20      188.75      201.66    119.91 o
   3  12  20      957.54      689.37     96.93 o
   4  12  20      489.82      452.48    130.84 o
  -4  13  20      111.62       20.21     92.25 o
  -3  13  20     2713.16     2879.17    223.94 o
  -2  13  20      175.29       84.48     66.52 o
  -1  13  20     2898.16     3049.72    202.97 o
   0  13  20      476.15      435.08     77.40 o
   1  13  20     1195.56     1099.30    115.65 o
   2  13  20      328.76      300.66     98.12 o
   3  13  20      132.86      207.67     92.65 o
  -3  14  20        0.42       35.82    107.22 o
  -2  14  20     3037.09     2839.52    273.18 o
  -1  14  20       40.36       63.58     82.86 o
   0  14  20     2153.59     2636.99    322.12 o
   1  14  20       19.00      -50.41     81.74 o
   2  14  20      460.27      372.36    118.90 o
   3  14  20      116.17      -32.70    114.45 o
  -2  15  20       22.45     -103.54    207.08 o
  -1  15  20      207.29       21.80    168.96 o
   0  15  20       67.39      168.94    141.69 o
   1  15  20       11.88       15.09    119.89 o
   2  15  20       20.67      167.66    165.33 o
  -1  16  20      333.75      -43.61    174.43 o
   0  16  20      849.18      637.33    126.55 o
   1  16  20      393.68      344.34    158.26 o
  -5   0  21      133.44       98.10    119.90 o
  -3   0  21      154.66      168.95     76.30 o
  -1   0  21        9.22       38.15     59.94 o
   1   0  21       28.22       38.15     59.94 o
   3   0  21       98.16       87.20     59.95 o
  -5   1  21       46.95      -82.95     87.19 o
  -4   1  21     1261.27     1232.00     88.48 o
  -3   1  21       60.52       59.73     47.14 o
  -2   1  21     1451.68     1399.42     87.31 o
  -1   1  21      359.16      294.77     42.40 o
   0   1  21     1773.41     1685.69     71.33 o
   1   1  21      634.43      524.86     46.35 o
   2   1  21     1148.49      989.72     63.56 o
   3   1  21     1068.00      985.24     66.76 o
   4   1  21      201.83      108.82     56.28 o
  -5   2  21     3772.23     3907.75    175.61 o
  -4   2  21      516.29      424.97     71.61 o
  -3   2  21     7978.54     9293.07    232.18 o
  -2   2  21     1326.66     1306.19     65.25 o
  -1   2  21    12391.24    13820.92    280.83 o
   0   2  21     1296.83     1216.75    139.14 o
   1   2  21     9935.81    11220.79    299.88 o
   2   2  21     1368.50     1238.65    155.51 o
   3   2  21     5525.80     6140.40    182.90 o
   4   2  21      941.78      754.12    177.25 o
  -5   3  21       10.86      -70.54    103.19 o
  -4   3  21     7822.95     9360.77    294.84 o
  -3   3  21       63.65       67.73     79.02 o
  -2   3  21    11342.33    13327.95    286.30 o
  -1   3  21      509.44      463.96     44.21 o
   0   3  21     9471.59    10399.46    221.59 o
   1   3  21      639.81      497.24     51.94 o
   2   3  21     5368.19     6010.52    173.13 o
   3   3  21      593.41      568.92     87.24 o
   4   3  21     2292.61     2333.44    333.09 o
   5   3  21      223.77      212.56    109.01 o
  -5   4  21      826.92      825.16    106.12 o
  -4   4  21      640.56      569.12    103.87 o
  -3   4  21     1276.10     1115.00     89.13 o
  -2   4  21      449.22      447.33     57.45 o
  -1   4  21     1575.49     1499.91     65.27 o
   0   4  21       64.94      146.36     39.24 o
   1   4  21      494.54      309.72     48.07 o
   2   4  21       41.33      100.82     50.09 o
   3   4  21      339.41      290.90     68.10 o
   4   4  21      439.96      382.57     82.46 o
   5   4  21       35.11       10.90    108.99 o
  -5   5  21      507.92      383.29     92.28 o
  -4   5  21      354.65      151.42    103.57 o
  -3   5  21      390.32      329.80     82.27 o
  -2   5  21      485.93      357.82     55.80 o
  -1   5  21       88.12       51.63     36.46 o
   0   5  21      208.33      226.96     52.32 o
   1   5  21      295.64      294.81     46.98 o
   2   5  21      459.30      357.40     66.72 o
   3   5  21     1315.98     1176.49     88.79 o
   4   5  21      375.78      249.39     88.72 o
   5   5  21      979.60      938.06    158.16 o
  -5   6  21      461.08      229.89     93.24 o
  -4   6  21       11.25       11.15     78.39 o
  -3   6  21      740.42      720.80     78.41 o
  -2   6  21      905.67      926.76    250.88 o
  -1   6  21      664.25      547.75     70.89 o
   0   6  21     3416.83     3439.19    281.57 o
   1   6  21     1019.62      868.39    120.00 o
   2   6  21     3272.34     3372.38    115.21 o
   3   6  21      568.32      524.13     71.24 o
   4   6  21     3356.94     3583.21    448.15 o
   5   6  21      256.26      234.37    250.72 o
  -5   7  21       14.84      123.44    126.00 o
  -4   7  21      399.44      300.85     99.56 o
  -3   7  21      471.71      471.74    122.66 o
  -2   7  21      701.31      563.69     70.63 o
  -1   7  21     2197.17     2336.35    161.09 o
   0   7  21      261.83      142.71     70.86 o
   1   7  21     3952.93     4165.40    131.39 o
   2   7  21       50.64       27.85     32.18 o
   3   7  21     3411.31     3423.66    127.20 o
   4   7  21       43.65       28.42     76.61 o
  -5   8  21      805.41      674.22    104.70 o
  -4   8  21        1.99      158.35     93.75 o
  -3   8  21     1256.19      935.96    117.61 o
  -2   8  21      155.73       17.19    171.68 o
  -1   8  21     1320.37     1220.22     92.35 o
   0   8  21     1064.66     1135.13     86.47 o
   1   8  21     1700.90     1586.79    150.09 o
   2   8  21      980.74      909.38    152.72 o
   3   8  21     1714.26     1326.89     88.82 o
   4   8  21     1575.12     1374.93    117.64 o
  -4   9  21        0.49      163.70    291.54 o
  -3   9  21       28.66       83.81    196.18 o
  -2   9  21        4.22        7.78     65.39 o
  -1   9  21      165.31      204.32     89.04 o
   0   9  21        2.19       45.95     71.21 o
   1   9  21      427.26      377.89     59.97 o
   2   9  21      246.54      192.67     41.68 o
   3   9  21      317.61      305.98     89.94 o
   4   9  21      294.86      166.97     92.96 o
  -4  10  21       61.64      279.04    105.62 o
  -3  10  21     2555.96     2864.02    502.46 o
  -2  10  21        9.99       72.20     74.41 o
  -1  10  21     4458.97     5601.76    547.14 o
   0  10  21      315.77      292.11     62.52 o
   1  10  21     3846.54     4247.77    303.49 o
   2  10  21      222.60      245.27     73.23 o
   3  10  21     1716.57     1699.31    107.84 o
   4  10  21      403.32      348.87    158.08 o
  -4  11  21     3725.73     3668.30    308.85 o
  -3  11  21       55.62      106.92    237.06 o
  -2  11  21     6166.02     7959.19    835.55 o
  -1  11  21       97.88       45.80    103.82 o
   0  11  21     9008.63    11531.47    485.36 o
   1  11  21      452.51      377.36     52.42 o
   2  11  21     4959.93     5725.85    290.50 o
   3  11  21      923.09      869.90    107.77 o
  -3  12  21     1760.81     1822.48    455.70 o
  -2  12  21       55.32       86.33    174.39 o
  -1  12  21     2517.33     2474.96    164.85 o
   0  12  21      398.46      223.18     75.48 o
   1  12  21     1158.91      889.51    106.15 o
   2  12  21      719.47      719.09    103.88 o
   3  12  21      464.21      479.44    128.11 o
  -3  13  21       93.36      -35.81     89.92 o
  -2  13  21      118.35       38.98     65.92 o
  -1  13  21      112.55      128.80     73.44 o
   0  13  21        4.13       36.48     74.79 o
   1  13  21      120.11       88.65     83.60 o
   2  13  21        4.62       29.43     81.61 o
  -2  14  21        1.94        0.88     90.79 o
  -1  14  21      147.39       99.63    141.70 o
   0  14  21       14.68      179.83    228.87 o
   1  14  21       67.21       23.16     98.20 o
   2  14  21       37.15     -152.59    152.59 o
  -1  15  21      197.39      141.71    234.36 o
   0  15  21     1242.77     1761.97    343.67 o
   1  15  21      241.65      239.82    168.96 o
  -4   0  22     5345.55     5458.71    317.56 o
  -2   0  22    10408.62    12067.32    467.73 o
   0   0  22    12553.35    14316.45    441.18 o
   2   0  22    11278.97    12906.94    418.48 o
  -5   1  22      584.09      430.92     84.81 o
  -4   1  22      904.96     1052.70    130.89 o
  -3   1  22     2368.11     2551.63    117.35 o
  -2   1  22     2168.64     2254.77    120.18 o
  -1   1  22     4666.15     4832.72    208.00 o
   0   1  22     3086.43     3026.10    139.37 o
   1   1  22     6104.87     6881.82    252.12 o
   2   1  22     2605.68     2817.99    103.43 o
   3   1  22     4747.40     5333.91    358.46 o
   4   1  22     1258.87      943.76    147.29 o
  -5   2  22     1251.63     1236.39    121.80 o
  -4   2  22       27.62       83.32     68.12 o
  -3   2  22     2259.06     2334.83    113.86 o
  -2   2  22       11.15       15.47     57.43 o
  -1   2  22     2718.07     2796.93    163.90 o
   0   2  22      290.87      203.04     46.25 o
   1   2  22     2900.63     2716.14     94.61 o
   2   2  22      649.25      650.03     68.12 o
   3   2  22      918.31      587.74     93.28 o
   4   2  22      855.51      747.11    130.88 o
  -5   3  22      106.31      -32.80     97.37 o
  -4   3  22      212.76      221.81     82.52 o
  -3   3  22       15.77       -0.96     65.17 o
  -2   3  22        2.26      -23.46     61.66 o
  -1   3  22        9.22      100.01     62.50 o
   0   3  22        3.45       -0.45     44.34 o
   1   3  22      442.09      375.82     59.66 o
   2   3  22       66.62       11.75    144.42 o
   3   3  22      339.23      240.47     67.37 o
   4   3  22      493.26      539.71    141.74 o
  -5   4  22       10.48      149.86    204.35 o
  -4   4  22       72.44      137.35    144.42 o
  -3   4  22       80.65       91.56     76.78 o
  -2   4  22      328.90      263.05     65.92 o
  -1   4  22      844.08      888.04    149.98 o
   0   4  22     1751.78     1630.88     79.73 o
   1   4  22     1125.28      908.93     86.73 o
   2   4  22     1558.15     1427.20    111.87 o
   3   4  22     2669.32     2491.95    125.48 o
   4   4  22      782.86      528.94    114.51 o
  -5   5  22      358.26      192.47    105.94 o
  -4   5  22      298.17      267.09     90.51 o
  -3   5  22      900.30      747.37    102.21 o
  -2   5  22       21.52       55.96    106.26 o
  -1   5  22     2317.03     2184.53    168.73 o
   0   5  22       26.00       38.46     67.35 o
   1   5  22     2730.56     2485.09    226.72 o
   2   5  22      606.74      424.86     65.43 o
   3   5  22     2069.00     1876.17    104.23 o
   4   5  22      945.75      944.19    107.15 o
  -4   6  22     1105.72      933.65    152.73 o
  -3   6  22     3133.53     3360.97    209.29 o
  -2   6  22     1536.49     1894.95    152.00 o
  -1   6  22     2866.18     3021.17    175.71 o
   0   6  22     2071.18     2156.10    125.87 o
   1   6  22     1136.80     1013.44     66.58 o
   2   6  22     1498.21     1445.26    281.02 o
   3   6  22      377.27      314.45     55.79 o
   4   6  22     1137.37     1249.75    125.75 o
  -4   7  22     4756.37     5301.19    295.96 o
  -3   7  22      116.65      -58.51    171.67 o
  -2   7  22     5678.28     6850.07    443.66 o
  -1   7  22      290.99      134.81     77.27 o
   0   7  22     4317.20     5023.79    631.90 o
   1   7  22      131.80      138.49    152.60 o
   2   7  22     2175.26     1962.94    100.85 o
   3   7  22      125.40       64.84    133.52 o
   4   7  22      257.72      311.28    102.15 o
  -4   8  22      825.43      617.45    142.76 o
  -3   8  22     1605.36     1549.47    158.43 o
  -2   8  22     1102.75     1170.90    128.07 o
  -1   8  22     1085.99     1069.66    122.07 o
   0   8  22     1531.64     1620.97    128.42 o
   1   8  22      375.59      349.65     57.45 o
   2   8  22     1574.67     1373.75    106.41 o
   3   8  22       37.67        0.50     62.80 o
   4   8  22      831.51      687.09    136.33 o
  -4   9  22        1.44      -32.79    104.42 o
  -3   9  22     1383.86     1200.75    146.45 o
  -2   9  22        2.68       81.74     64.36 o
  -1   9  22     2710.23     2778.74    273.13 o
   0   9  22      296.80      281.42     80.38 o
   1   9  22     3457.03     3585.14    284.24 o
   2   9  22      564.38      404.23    220.81 o
   3   9  22     1949.55     2029.09    149.51 o
  -3  10  22        5.52     -114.53    177.10 o
  -2  10  22      141.85      120.31     84.47 o
  -1  10  22       55.17       95.91    196.19 o
   0  10  22      742.78      671.35     98.89 o
   1  10  22      466.53      335.47     56.71 o
   2  10  22      506.48      461.66     95.72 o
   3  10  22      880.65      887.81    145.92 o
  -3  11  22        9.56      192.33    139.89 o
  -2  11  22      714.30      451.51    106.33 o
  -1  11  22       57.39      153.71     73.31 o
   0  11  22      583.62      709.56    155.39 o
   1  11  22       67.45       10.90    108.99 o
   2  11  22      114.00       34.61    101.51 o
  -2  12  22      394.47      373.35    101.66 o
  -1  12  22     1954.83     2011.16    167.47 o
   0  12  22      682.99      283.53    152.67 o
   1  12  22     1332.34     1003.82    229.13 o
   2  12  22      834.75      256.30    218.13 o
  -2  13  22      531.84      313.83    152.65 o
  -1  13  22     2395.40     2195.00    186.01 o
   0  13  22      571.52      321.67    125.40 o
   1  13  22     2456.46     2146.02    289.41 o
   0  14  22     2611.10     2375.62    262.14 o
  -3   0  23       14.51      -87.19    141.68 o
  -1   0  23      233.19      365.18    179.87 o
   1   0  23     1290.16      932.94    125.48 o
   3   0  23     1201.88     1107.38    125.47 o
  -4   1  23       65.51      -80.65     80.65 o
  -3   1  23      841.42      723.07     78.98 o
  -2   1  23        3.30      -49.46     74.47 o
  -1   1  23     1430.80     1470.64    136.61 o
   0   1  23      529.51      434.65    124.18 o
   1   1  23      985.16      880.08     72.07 o
   2   1  23     1385.28     1190.87     93.99 o
   3   1  23     1380.56     1303.79    122.76 o
   4   1  23     1042.17     1292.63    163.62 o
  -4   2  23       38.97      -17.01     84.47 o
  -3   2  23       35.46      106.75     65.17 o
  -2   2  23       30.81      -11.78     71.21 o
  -1   2  23       44.24      175.31    166.21 o
   0   2  23       23.11      111.71    116.50 o
   1   2  23      825.19      787.55     65.22 o
   2   2  23      265.79      249.71     92.66 o
   3   2  23      737.96      652.98    130.87 o
   4   2  23      199.27      245.26    125.36 o
  -4   3  23      215.99      223.46     73.32 o
  -3   3  23     2234.32     2364.75    121.20 o
  -2   3  23       58.19      100.57     98.09 o
  -1   3  23     3124.98     3526.68    167.16 o
   0   3  23      229.94      318.07    103.56 o
   1   3  23     3039.41     2903.03    213.11 o
   2   3  23      490.36      358.44     96.89 o
   3   3  23     1478.40     1261.07     98.97 o
   4   3  23      860.32     1079.75    158.14 o
  -4   4  23     3514.51     3760.02    207.45 o
  -3   4  23      158.74      204.77    130.80 o
  -2   4  23     5624.59     6274.27    269.51 o
  -1   4  23       16.04      -19.92     53.42 o
   0   4  23     7487.24     8713.55    855.91 o
   1   4  23      307.86      168.98     98.12 o
   2   4  23     5085.88     4919.78    580.24 o
   3   4  23      865.14      600.84     88.34 o
   4   4  23     2142.36     2309.21    278.41 o
  -4   5  23        1.33       21.80     85.10 o
  -3   5  23     2295.84     2158.11    178.02 o
  -2   5  23       13.80      -41.57     82.78 o
  -1   5  23     3304.63     3481.76    212.56 o
   0   5  23      108.36       99.19     54.41 o
   1   5  23     2852.16     3263.87    186.62 o
   2   5  23      123.14      234.35    119.90 o
   3   5  23     1508.89     1102.09    171.88 o
  -4   6  23      312.18      185.33     91.57 o
  -3   6  23        3.11       19.62    119.89 o
  -2   6  23      440.87      340.78    163.54 o
  -1   6  23       21.74       33.43     73.57 o
   0   6  23      610.09      513.01     81.27 o
   1   6  23       24.66      -20.04     59.63 o
   2   6  23       74.57       16.35     65.17 o
   3   6  23        3.81     -136.23    136.23 o
  -4   7  23       77.02       92.53     87.63 o
  -3   7  23       84.33       73.73    100.76 o
  -2   7  23       18.43       30.15     70.23 o
  -1   7  23      290.24      262.65    283.44 o
   0   7  23       12.17      -88.55    177.10 o
   1   7  23        4.90       91.06     57.43 o
   2   7  23       46.68       15.09     49.65 o
   3   7  23       13.16     -141.68    141.68 o
  -3   8  23        0.90      -89.02     89.02 o
  -2   8  23     1530.33     1526.64    251.00 o
  -1   8  23       17.55       43.20     95.36 o
   0   8  23     2018.90     2084.96    338.46 o
   1   8  23       58.93       36.86     49.05 o
   2   8  23     1083.82     1047.25    196.36 o
   3   8  23      141.08     -114.45    119.90 o
  -3   9  23     5156.89     5658.95    338.61 o
  -2   9  23       63.55       88.71     89.92 o
  -1   9  23     7866.88     8631.63    482.82 o
   0   9  23        4.50       33.58     89.91 o
   1   9  23     6511.55     7790.90    372.64 o
   2   9  23       58.17      -10.90    168.94 o
  -3  10  23       35.35       85.18    125.19 o
  -2  10  23     4397.91     4501.14    309.04 o
  -1  10  23       80.13      128.98     61.46 o
   0  10  23     5069.40     5650.58    287.29 o
   1  10  23        7.02      152.58     98.09 o
   2  10  23     2939.91     3168.44    333.23 o
  -2  11  23        3.34      -19.78    100.66 o
  -1  11  23      165.38       73.13    147.15 o
   0  11  23      192.60      -81.75    158.06 o
   1  11  23      122.59      245.24    179.85 o
  -1  12  23      285.81      343.45    188.05 o
   0  12  23      548.26     1003.14    288.95 o
  -4   0  24     4510.34     4950.32    311.79 o
  -2   0  24     6354.50     7249.86    339.75 o
   0   0  24     5990.19     6377.03    443.76 o
   2   0  24     2883.33     3163.11    300.47 o
  -4   1  24     1385.54     1155.00    122.73 o
  -3   1  24     2384.68     2985.93    162.44 o
  -2   1  24     2791.37     2786.56    140.95 o
  -1   1  24     2233.07     2448.37    192.67 o
   0   1  24     3128.59     3904.99    212.10 o
   1   1  24     1334.39     1522.17    136.59 o
   2   1  24     2263.50     2523.36    184.85 o
   3   1  24      313.91      190.78    109.02 o
  -4   2  24      252.37      170.16     78.38 o
  -3   2  24     1426.30     1435.39    118.85 o
  -2   2  24       52.64      -10.90     59.64 o
  -1   2  24     2087.98     2307.63    154.45 o
   0   2  24       23.68      232.36     94.27 o
   1   2  24     2104.29     2183.34    163.86 o
   2   2  24      232.99      284.74     71.59 o
   3   2  24     1557.72     1484.18    261.91 o
  -4   3  24        0.11       10.90     99.75 o
  -3   3  24       25.21      -45.22     87.19 o
  -2   3  24        3.57      -17.03     70.09 o
  -1   3  24       50.70       60.66     84.68 o
   0   3  24      244.76       86.79     75.08 o
   1   3  24      249.08      446.94    152.61 o
   2   3  24      307.69      130.82    174.42 o
   3   3  24      388.74      725.00    201.69 o
  -3   4  24       87.70       89.04    107.87 o
  -2   4  24      331.95      194.82    108.62 o
  -1   4  24       17.27      -92.24     92.24 o
   0   4  24      136.39       30.36     61.00 o
   1   4  24       53.34       94.46    100.82 o
   2   4  24       41.36     -136.24    136.24 o
   3   4  24        2.41      190.73    179.83 o
  -3   5  24      854.48      756.03    321.74 o
  -2   5  24       59.91        0.00     86.13 o
  -1   5  24      882.41      509.05    107.94 o
   0   5  24      468.06      432.06    108.00 o
   1   5  24      660.91      352.81     83.77 o
   2   5  24      461.27      340.84     88.41 o
   3   5  24      563.01      125.39    158.11 o
  -3   6  24     1059.81      902.69    177.26 o
  -2   6  24      678.39      695.89    283.53 o
  -1   6  24     2279.40     2520.89    240.25 o
   0   6  24      703.59      622.96     83.78 o
   1   6  24     3092.57     3212.46    208.53 o
   2   6  24      939.85      507.19    125.44 o
  -3   7  24        9.96       75.92    126.89 o
  -2   7  24     2718.28     3084.15    219.05 o
  -1   7  24       12.54      -83.34     83.34 o
   0   7  24     4623.80     5307.81    404.86 o
   1   7  24       25.68       33.33     77.54 o
   2   7  24     4298.34     4331.57    366.43 o
  -2   8  24      678.48      617.11    182.66 o
  -1   8  24     2158.59     1909.92    154.78 o
   0   8  24     1032.62     1040.23    128.12 o
   1   8  24     2139.94     2265.60    256.59 o
   2   8  24      833.34      894.31    234.48 o
  -2   9  24       67.28       -6.09    115.41 o
  -1   9  24      811.56      536.28     87.64 o
   0   9  24      161.91      104.60     81.23 o
   1   9  24      730.21      621.61    196.30 o
  -1  10  24       21.07       25.76     59.40 o
   0  10  24       13.07      -59.94    163.48 o
  -3   0  25       31.48     -136.24    136.24 o
  -1   0  25        2.63     -119.89    119.89 o
   1   0  25       92.80      125.34    125.34 o
  -3   1  25      430.33      229.95     83.76 o
  -2   1  25      684.04      715.62     99.36 o
  -1   1  25      407.99      363.00     88.72 o
   0   1  25     1649.34     1363.79    155.53 o
   1   1  25       15.96       82.94     78.92 o
   2   1  25      660.69      348.35    128.13 o
  -3   2  25     3097.25     3115.11    215.81 o
  -2   2  25      542.50      416.71    107.40 o
  -1   2  25     5323.31     5905.10    610.39 o
   0   2  25      302.93      352.08    207.13 o
   1   2  25     5086.86     5594.40    410.49 o
   2   2  25       63.79        5.45    147.14 o
  -3   3  25        5.92      -30.93     70.59 o
  -2   3  25     3023.69     3446.72    529.95 o
  -1   3  25        5.98      -80.43     95.41 o
   0   3  25     4064.59     4750.96    371.85 o
   1   3  25       59.42      234.33    152.59 o
   2   3  25     3762.64     4635.70    431.86 o
  -2   4  25       85.88      -64.62    119.89 o
  -1   4  25      560.03      455.86    144.48 o
   0   4  25      483.50      462.22    177.18 o
   1   4  25      713.29      615.74    101.38 o
   2   4  25     1195.28     1270.97    180.01 o
  -2   5  25       27.38     -134.90    185.28 o
  -1   5  25      156.18      -68.72    141.70 o
   0   5  25       55.92      263.40    101.50 o
   1   5  25      785.30      858.36     97.83 o
   2   5  25      112.17       10.90    109.00 o
  -2   6  25       99.16       12.13    102.07 o
  -1   6  25       76.91       54.50     96.34 o
   0   6  25       29.72        9.39     68.12 o
   1   6  25      141.92      125.88    190.75 o
  -1   7  25      170.38       98.51     97.78 o
   0   7  25       66.68       31.70     66.63 o
   1   7  25       11.62      119.89    158.03 o
   0   8  25       65.78       85.75     60.24 o
   0   0  26     3969.39     3532.04    322.59 o
  -1   1  26     1629.89     1371.48    139.15 o
   0   1  26      732.42      315.80    136.32 o
   1   1  26     2374.83     2094.10    181.90 o
  -1   2  26      612.06      749.45    130.40 o
   0   2  26      150.93      107.66     80.04 o
   1   2  26      330.67      332.05     88.71 o
  -1   3  26      125.18      120.49    117.17 o
   0   3  26       87.01      109.74     91.59 o
   0   4  26      439.07      300.81    118.84 o
 
